# Supplementary material for: Hypergravity reduces F-actin accumulation in osteoclasts, with attenuated bone resorption
Source: PLoS One. 2026 Jun 16;21(6):e0351542. doi: 10.1371/journal.pone.0351542 (PMC13271441; doi:10.1371/journal.pone.0351542)
Supplement: S1 Table — This table lists phosphopeptides showing significantly altered phosphorylation under hypergravity (5G) compared with 1G, as identified by quantitative phosphoproteomic analysis with three independent biological replicates (n = 3). Peptides with a false discovery rate (FDR) < 0.05 were included, comprising 59 upregulated and 94 downregulated phosphopeptides. Information includes protein name, protein symbol, phosphorylation sites, fold change (FC), representative function, and major cellular category. Representative function: indicates the representative molecular role of each protein based on UniProt annotation and literature. Major cellular category denotes higher-order cellular systems relevant to mechanotransduction, manually curated to reflect cytoskeletal, membrane, nuclear, and metabolic organization. (XLSX) [file pone.0351542.s009.xlsx]

## Sheet: Supplementary Table1
Up-regulated	Protein name	Protein symbol	Phosphorylation sites	FC	Representative function	Major cellular category
1	NSFL1 cofactor p47	NSFL1C	176 S	226.376	Membrane trafficking	Membrane trafficking / Endocytosis / Lipid signaling
2	MAP7 domain-containing protein 1	MAP7D1	99 T	225.371	Microtubule regulation	Cytoskeleton / Cell adhesion / Mechanotransduction
3	Ras association (RalGDS/AF-6) and pleckstrin homology domains 1	RAPH1	1168 T	186.854	Rho/Ras signaling	Cytoskeleton / Cell adhesion / Mechanotransduction
4	Nuclear receptor coactivator 5	NCOA5	9 S	149.258	Transcriptional coactivator	Nucleus / Chromatin / DNA repair
5	AHNAK nucleoprotein	AHNAK	5101 S	111.056	Membrane–cytoskeleton linker	Cytoskeleton / Cell adhesion / Mechanotransduction
6	Pleckstrin homology domain-containing family M member 1	PLEKHM1	279 S	86.5373	Endolysosomal trafficking	Membrane trafficking / Endocytosis / Lipid signaling
7	Retroelement silencing factor 1	RESF1	1215 S	81.6975	Chromatin / transcription	Nucleus / Chromatin / DNA repair
8	Phosphodiesterase 8A	PDE8A	18 S	73.6075	cAMP signaling	Kinase / Phosphatase / Signaling
9	Coatomer subunit beta'	COPB2	860 S	71.2871	Vesicle trafficking (Golgi/ER)	Membrane trafficking / Endocytosis / Lipid signaling
10	Serine/arginine repetitive matrix protein 2	SRRM2	1339 S	62.8491	RNA splicing	RNA processing / Translation
11	SAM and HD domain–containing protein 1	SAMHD1	55 S, 56 T	46.71	DNA repair / genome stability	Nucleus / Chromatin / DNA repair
12	Sodium/hydrogen exchanger 7	SLC9A7	694 S	41.9686	Ion transport / pH regulation	Membrane trafficking / Endocytosis / Lipid signaling
13	RalBP1-associated Eps domain-containing protein 1	REPS1	482 S	39.5419	Endocytosis / Ras signaling	Cytoskeleton / Cell adhesion / Mechanotransduction
14	Ribosomal protein S6 kinase delta-1	RPS6KA6	558 S	37.8287	MAPK signaling	Kinase / Phosphatase / Signaling
15	Rho GTPase-activating protein 35	ARHGAP35	975 S	35.3307	Rho signaling	Cytoskeleton / Cell adhesion / Mechanotransduction
16	Heterochromatin protein 1-binding protein 3	HP1BP3	513 S	31.1552	Chromatin organization	Nucleus / Chromatin / DNA repair
17	Chromodomain helicase DNA-binding protein 3	CHD3	767 T	30.9915	DNA metabolism (unknown helicase)	Nucleus / Chromatin / DNA repair
18	JmjC domain-containing histone demethylation protein 2C	JMJD2C	460 S	30.5178	Epigenetic regulation	Nucleus / Chromatin / DNA repair
19	F-BAR domain only protein 2	FCHO2	452 T	29.3157	Endocytosis / membrane curvature	Membrane trafficking / Endocytosis / Lipid signaling
20	TATA-box binding protein–associated factor 3	TAF3	333 T	25.9377	Transcription initiation	Nucleus / Chromatin / DNA repair
21	Chromodomain Helicase DNA-binding protein 1	CHD1	90 S	24.1726	Chromatin remodeling	Nucleus / Chromatin / DNA repair
22	AT-rich interactive domain-containing protein 1A	ARID1A	1755 Y, 1760 T	22.2831	Chromatin remodeling	Nucleus / Chromatin / DNA repair
23	Thousand And One Amino Acid Kinase 1	TAOK1	550 S	22.0423	Stress/MAPK signaling	Kinase / Phosphatase / Signaling
24	G protein–coupled receptor kinase–interacting protein 2	GIT2	474 Y	21.8013	ARF/Rho signaling scaffold	Cytoskeleton / Cell adhesion / Mechanotransduction
25	ARF GTPase-activating protein GIT2	TESK2	373 S	20.7467	Small GTPase regulation	Kinase / Phosphatase / Signaling
26	Protein phosphatase 1H	PPM1H	223 T	20.6537	Phosphatase / signaling	Kinase / Phosphatase / Signaling
27	Na(+)/H(+) exchange regulatory cofactor NHE-RF1	NHERF1	283 S	20.3493	Membrane–cytoskeleton adaptor	Cytoskeleton / Cell adhesion / Mechanotransduction
28	Myristoylated Alanine-Rich C Kinase Substrate	MARCKS	122 S, 125 S	17.9905	Actin / membrane regulation	Cytoskeleton / Cell adhesion / Mechanotransduction
29	Transmembrane protein 40	TMEM40	131 S	17.3337	Uncharacterized membrane protein	Membrane trafficking / Endocytosis / Lipid signaling
30	SH3 domain-binding protein 5	SH3BP5	438 S	16.5395	Signaling adaptor	Kinase / Phosphatase / Signaling
31	Cyclic AMP-dependent transcription factor ATF-2	ATF2	109 S	15.9951	Stress-responsive transcription	Kinase / Phosphatase / Signaling
32	Ataxin-1	ATXN1	223 Y	15.7236	Nuclear protein / transcription	Nucleus / Chromatin / DNA repair
33	Trans-Golgi network integral membrane protein 1	Tgoln1	247 T	15.4479	Golgi trafficking	Membrane trafficking / Endocytosis / Lipid signaling
34	PI4P3-kinase C2 domain subunit alpha	PIK3C2A	620 S	14.1325	Phosphoinositide signaling	Membrane trafficking / Endocytosis / Lipid signaling
35	Mitogen-Activated Protein Kinase Kinase Kinase 3	MAP3K3	316 S	13.587	MAPK signaling	Kinase / Phosphatase / Signaling
36	Solute Carrier Family 39 Member 6 (ZIP6)	SLC39A6	502 S	13.4893	Metal ion transport	Mitochondria / Metabolism / Autophagy
37	Proteasome 26S Subunit, Non-ATPase 1	PSMD1	311 T	12.9457	Proteasome / protein turnover	Kinase / Phosphatase / Signaling
38	Myosin XVIII A	MYO18A	2041 T	12.7905	Actin–myosin cytoskeleton	Cytoskeleton / Cell adhesion / Mechanotransduction
39	Lamin-B2	LMNB2	403 S	10.5039	Nuclear lamina	Nucleus / Chromatin / DNA repair
40	Widely Interspaced Zinc Finger Protein	WIZ	1016 S	10.3762	Chromatin / epigenetic	Nucleus / Chromatin / DNA repair
41	Nucleolar protein 3	NOL3	142 S	7.15911	RNA/nucleolar function	Nucleus / Chromatin / DNA repair
42	Osteopontin	SPP1	162 S, 166 Y	6.95452	ECM / cell adhesion	Cytoskeleton / Cell adhesion / Mechanotransduction
43	Staphylococcal nuclease domain-containing protein 1	SND1	421 Y	6.43277	RNA processing	RNA processing / Translation
44	DNA replication licensing factor MCM3	MCM3	159 Y	6.26559	DNA replication	Nucleus / Chromatin / DNA repair
45	Polybromo 1	PBRM1	39 S	5.94848	Chromatin remodeling	Nucleus / Chromatin / DNA repair
46	MAP kinase-interacting serine/threonine-protein kinase 2	Mknk2	434 S	5.41263	MAPK signaling	Kinase / Phosphatase / Signaling
47	Erythrocyte membrane protein band 4.1-like 1	EPB41L1	466 S, 475 T	5.15103	Membrane–cytoskeleton linker	Cytoskeleton / Cell adhesion / Mechanotransduction
48	Raftlin-2	RFTN2	452 S	4.91455	Membrane raft signaling	Membrane trafficking / Endocytosis / Lipid signaling
49	BCAS3 microtubule associated cell migration factor	BCAS3	500 S	4.57817	Cell migration / cytoskeleton	Cytoskeleton / Cell adhesion / Mechanotransduction
50	Nuclear receptor coactivator 2	NCOA2	217 S	4.56356	Transcriptional coactivator	Nucleus / Chromatin / DNA repair
51	Serine/threonine-protein kinase 17B	STK17B	12 S	4.31437	Stress kinase	Kinase / Phosphatase / Signaling
52	Zinc finger CCCH domain-containing protein 13	ZC3H13	318 S, 324 S	4.00613	RNA modification	RNA processing / Translation
53	Spermatogenesis-associated protein 6	SPATA6	219 S	3.27581	Microtubule-associated	Cytoskeleton / Cell adhesion / Mechanotransduction
54	Rap guanine nucleotide exchange factor 2	RAPGEF2	1177 S	3.26619	Rap/Ras signaling	Kinase / Phosphatase / Signaling
55	Cell adhesion molecule CEACAM2	CEACAM2	487 Y	3.0226	Cell adhesion	Cytoskeleton / Cell adhesion / Mechanotransduction
56	MAP/microtubule affinity-regulating kinase 3	MARK3	540 S	2.64765	Microtubule regulation	Kinase / Phosphatase / Signaling
57	Tetratricopeptide repeat protein 39B	TTC39B	27 S	2.35259	Unknown / regulatory	Membrane trafficking / Endocytosis / Lipid signaling
58	B-cell CLL/lymphoma 9-like protein	BCL9L	116 S	2.02302	Wnt / transcription	Nucleus / Chromatin / DNA repair
59	E3 ubiquitin-protein ligase CBL	CBL	698 Y	1.79174	E3 ubiquitin ligase	Kinase / Phosphatase / Signaling
Down-regulated	Protein name	Protein symbol	Phosphorylation sites	FC	Representative function	Major cellular category
1	Swi5-dependent recombination DNA repair protein 1 homolog	SFR1	67 S, 70 T	0.000591801	Homologous recombination–mediated DNA repair	Nucleus / Chromatin / DNA repair
2	ADP-ribosylation factor GTPase-activating protein 1	ARFGAP1	359 S	0.0030674	ARF GTPase regulation and vesicular trafficking	Membrane trafficking / Endocytosis / Lipid signaling
3	Cap-specific mRNA (nucleoside-2'-O-)-methyltransferase 1	CMTR1	27 S, 30 S	0.00450409	mRNA cap methylation and RNA processing	RNA processing / Translation
4	Protein transport protein Sec16A	SEC16A	1028 S	0.005002	COPII vesicle formation at ER exit sites	Membrane trafficking / Endocytosis / Lipid signaling
5	Ras association (RalGDS/AF-6) and pleckstrin homology domains 1	RAPH1	1169 S	0.00504021	Rap1-dependent actin cytoskeleton regulation	Cytoskeleton / Cell adhesion / Mechanotransduction
6	Lysine-specific demethylase PHF2	PHF2	474 S, 479 T	0.00598228	Histone demethylation and transcriptional regulation	Nucleus / Chromatin / DNA repair
7	Zinc finger homeobox protein 3	ZFHX3	2233 S, 2237 S	0.0102847	Transcription factor involved in gene regulation	Nucleus / Chromatin / DNA repair
8	Nascent polypeptide-associated complex subunit alpha, muscle-specific form	NACA	1439 T	0.0121335	Nascent polypeptide binding and translation regulation	RNA processing / Translation
9	Probable ATP-dependent RNA helicase DDX47	DDX47	9 S	0.0123986	RNA helicase involved in RNA metabolism	RNA processing / Translation
10	Myb-binding protein 1A	MYBBP1A	1160 S	0.0136644	Transcriptional regulation and ribosome biogenesis	Nucleus / Chromatin / DNA repair
11	Phosphofurin acidic cluster sorting protein 1	PACS1	493 S	0.0153028	Golgi–endosome protein sorting	Membrane trafficking / Endocytosis / Lipid signaling
12	Palmitoyltransferase ZDHHC5	ZDHHC5	348 T	0.0176226	Protein palmitoylation (lipid modification)	Membrane trafficking / Endocytosis / Lipid signaling
13	BTB/POZ domain-containing protein KCTD12	KCTD12	202 S	0.0182289	Signal transduction adaptor protein	Kinase / Phosphatase / Signaling
14	WD repeat domain 20	WDR20	357 S	0.0188874	Deubiquitination complex component	Nucleus / Chromatin / DNA repair
15	Mitoguardin 2	MIGA2	205 S	0.0189201	Mitochondrial dynamics and lipid metabolism	Mitochondria / Metabolism / Autophagy
16	Ankyrin repeat and SAM domain-containing protein 1A	ANKS1A	642 S	0.0192322	Receptor-associated signaling adaptor	Kinase / Phosphatase / Signaling
17	Probable ATP-dependent RNA helicase DDX20	DDX20	679 S	0.0201765	RNA helicase involved in splicing and RNA processing	RNA processing / Translation
18	Chromodomain-helicase-DNA-binding protein 7	CHD7	2945 S	0.021193	ATP-dependent chromatin remodeling	Nucleus / Chromatin / DNA repair
19	FRY like transcription coactivator	FRYL	1915 S	0.0213404	Transcriptional coactivator	Nucleus / Chromatin / DNA repair
20	Proliferation marker protein Ki-67	MKI67	213 S	0.0215782	Cell proliferation marker	Nucleus / Chromatin / DNA repair
21	Hepatoma-derived growth factor-related protein 2	HDGFL2	137 S	0.0270543	Nuclear protein involved in transcription and growth regulation	Nucleus / Chromatin / DNA repair
22	Constitutive coactivator of PPAR-gamma-like protein 1	FAM120A	1021 S	0.0306904	Transcriptional coactivator and signaling scaffold	Nucleus / Chromatin / DNA repair
23	Synaptojanin-1	SYNJ1	1059 Y	0.033993	Endocytosis and phosphoinositide metabolism	Membrane trafficking / Endocytosis / Lipid signaling
24	Cingulin-like protein 1	CGNL1	416 S	0.0340064	Cell–cell junction and actin cytoskeleton regulation	Cytoskeleton / Cell adhesion / Mechanotransduction
25	SH3KBP1-binding protein 1	SHKBP1	644 S	0.0343978	Receptor-mediated endocytosis and signaling	Membrane trafficking / Endocytosis / Lipid signaling
26	Calcineurin binding protein 1	CABIN1	2008 S	0.0350551	Transcriptional repression and calcineurin regulation	Kinase / Phosphatase / Signaling
27	ATP-dependent RNA helicase DDX24	DDX24	80 S, 92 S	0.0391906	RNA helicase involved in RNA metabolism	RNA processing / Translation
28	DNA helicase	CHD3	765 S	0.0411282	Chromatin remodeling (NuRD complex)	Nucleus / Chromatin / DNA repair
29	F-BAR domain only protein 2	FCHO2	312 S	0.0444134	Clathrin-mediated endocytosis initiation	Membrane trafficking / Endocytosis / Lipid signaling
30	Osteopontin	SPP1	212 S, 213 S	0.0461121	Extracellular matrix signaling and cell adhesion	Cytoskeleton / Cell adhesion / Mechanotransduction
31	Translocon-associated protein subunit alpha	SSR1	254 S	0.0472763	Protein translocation into the endoplasmic reticulum	Membrane trafficking / Endocytosis / Lipid signaling
32	Rho guanine nucleotide exchange factor 6	ARHGEF6	224 S	0.0499729	Rho GTPase activation and actin cytoskeleton control	Kinase / Phosphatase / Signaling
33	Sister chromatid cohesion protein PDS5 homolog B	PDS5B	1176 S, 1177 S	0.0519141	Sister chromatid cohesion and cell cycle regulation	Nucleus / Chromatin / DNA repair
34	BRCA1-A complex subunit Abraxas 1	ABRAXAS1	48 S	0.0543265	DNA damage response (BRCA1-A complex)	Nucleus / Chromatin / DNA repair
35	ATP-dependent translocase ABCB1	ABCB1B	650 S	0.0546911	ATP-dependent membrane transport	Membrane trafficking / Endocytosis / Lipid signaling
36	Phosphatidylinositol 4-kinase alpha	PI4KA	260 S, 263 S	0.0549278	Phosphoinositide lipid signaling (PI4P synthesis)	Membrane trafficking / Endocytosis / Lipid signaling
37	Cyclin-dependent kinase 17	CDK17	165 S	0.0557552	Serine/threonine kinase involved in neuronal and cellular regulation	Kinase / Phosphatase / Signaling
38	BolA-like protein 1	BOLA1	130 S	0.0606096	Mitochondrial function and iron–sulfur metabolism	Mitochondria / Metabolism / Autophagy
39	Small ribosomal subunit protein uS3	RPS3	220 T	0.0616511	Ribosomal protein involved in translation	RNA processing / Translation
40	CD44 antigen	CD44	756 T	0.0641935	Cell adhesion and mechanosensitive signaling	Cytoskeleton / Cell adhesion / Mechanotransduction
41	Homeobox protein cut-like 1	CUX1	1222 S	0.0646444	Transcription factor regulating cell cycle and differentiation	Nucleus / Chromatin / DNA repair
42	Ring finger protein 113A1	RNF113A1	251 S	0.0678955	Ubiquitin-related regulation and RNA splicing	Nucleus / Chromatin / DNA repair
43	Ral guanine nucleotide dissociation stimulator-like 2	RGL2	762 S	0.0696149	Rap GTPase signaling	Kinase / Phosphatase / Signaling
44	AF4/FMR2 family member 4	AFF4	1055 S	0.069625	Transcriptional elongation (Super Elongation Complex)	RNA processing / Translation
45	MARCKS-related protein	MARCKSL1	151 S	0.0697835	Actin cytoskeleton dynamics	Kinase / Phosphatase / Signaling
46	Ubiquitin carboxyl-terminal hydrolase MINDY-2	MINDY2	82 S	0.0817861	Deubiquitinating enzyme	Membrane trafficking / Endocytosis / Lipid signaling
47	Presenilin-1	PSEN1	57 S	0.0822831	Intramembrane proteolysis and signaling regulation	Cytoskeleton / Cell adhesion / Mechanotransduction
48	BCAS3 microtubule associated cell migration factor	BCAS3	871 S	0.084481	Cytoskeletal organization and cell migration	Cytoskeleton / Cell adhesion / Mechanotransduction
49	RISC-loading complex subunit TARBP2	TARBP2	155 S	0.0882298	RNA interference and microRNA processing	RNA processing / Translation
50	DENN domain-containing protein 4C	DENND4C	740 S	0.0900519	Rab GTPase activation and membrane trafficking	Membrane trafficking / Endocytosis / Lipid signaling
51	Serine and arginine-rich splicing factor 11	SRSF11	200 S	0.094487	Pre-mRNA splicing regulation	RNA processing / Translation
52	Autophagy-related protein 2 homolog B	ATG2B	379 S	0.0979738	Autophagy-related membrane formation	Mitochondria / Metabolism / Autophagy
53	Holliday junction recognition protein	HJURP	507 S	0.100143	Centromere assembly and chromosome segregation	Nucleus / Chromatin / DNA repair
54	Elongation factor 1-alpha 1	EEF1A1	261 T	0.103464	Translation elongation factor	RNA processing / Translation
55	Mitogen-activated protein kinase kinase kinase 1	MAP3K1	518 S	0.104288	MAPK signaling and stress response	Kinase / Phosphatase / Signaling
56	Serine/arginine-rich splicing factor 1	SRSF1	199 S, 201 S	0.113745	mRNA splicing and export	RNA processing / Translation
57	Kinesin light chain 2	KLC2	520 S	0.114886	Microtubule-based vesicle transport	Membrane trafficking / Endocytosis / Lipid signaling
58	Ras-associating and dilute domain-containing protein	RADIL	235 S	0.121514	Rap1-mediated cell adhesion and migration	Cytoskeleton / Cell adhesion / Mechanotransduction
59	Leucine zipper putative tumor suppressor 3	LZTS3	260 Y	0.124493	Cell cycle regulation and tumor suppressor–related function	Cytoskeleton / Cell adhesion / Mechanotransduction
60	Cyclic AMP-dependent transcription factor ATF-2	ATF2	51 T	0.124824	Stress-responsive transcription factor	Kinase / Phosphatase / Signaling
61	Rho GTPase-activating protein 24	ARHGAP24	390 S	0.125023	Negative regulation of Rho GTPase signaling	Cytoskeleton / Cell adhesion / Mechanotransduction
62	Rho guanine nucleotide exchange factor (GEF) 11	ARHGEF11	665 S	0.127133	Rho GTPase activation and cytoskeletal regulation	Cytoskeleton / Cell adhesion / Mechanotransduction
63	T-complex protein 11-like protein 2	TCP11L2	31 S	0.12976	Transcriptional regulator	RNA processing / Translation
64	SH3 domain-binding protein 5-like	SH3BP5L	13 T	0.133259	Signal transduction adaptor protein	Kinase / Phosphatase / Signaling
65	FYN-binding protein 1	FYB1	251 S	0.134125	Actin remodeling and immune signaling	Cytoskeleton / Cell adhesion / Mechanotransduction
66	Copine-1	CPNE1	54 S	0.134145	Calcium-dependent membrane–cytoskeleton interaction	Membrane trafficking / Endocytosis / Lipid signaling
67	Rap guanine nucleotide exchange factor 2	RAPGEF2	1161 S	0.136394	Rap GTPase activation	Kinase / Phosphatase / Signaling
68	Transmembrane protein 104	TMEM104	120 S	0.137085	Transmembrane protein (function poorly characterized)	Membrane trafficking / Endocytosis / Lipid signaling
69	Epidermal growth factor receptor	EGFR	695 T	0.140135	Receptor tyrosine kinase signaling	Kinase / Phosphatase / Signaling
70	Mediator of RNA polymerase II transcription subunit 19	MED19	226 S	0.146609	RNA polymerase II transcription regulation (Mediator complex)	Nucleus / Chromatin / DNA repair
71	Dual specificity testis-specific protein kinase 1	TESK1	357 S	0.150964	Actin-regulating serine/threonine kinase	Kinase / Phosphatase / Signaling
72	Nuclear prelamin A recognition factor	NARF	35 S	0.1572	Nuclear lamina–associated protein	Nucleus / Chromatin / DNA repair
73	TP53-binding protein 1	TP53BP1	268 S	0.157318	DNA double-strand break response	Nucleus / Chromatin / DNA repair
74	Spindle and centriole-associated protein 1	SPICE1	236 T	0.159912	Spindle and centrosome organization	Cytoskeleton / Cell adhesion / Mechanotransduction
75	Centriolar coiled-coil protein of 110 kDa	CCP110	192 S	0.178442	Centrosome and ciliogenesis regulation	Nucleus / Chromatin / DNA repair
76	Polyhomeotic-like protein 2	PHC2	828 S	0.179032	Polycomb group–mediated transcriptional repression	Nucleus / Chromatin / DNA repair
77	Centromere protein C	CENPC	60 S	0.186957	Centromere structure and kinetochore assembly	Nucleus / Chromatin / DNA repair
78	Cdc42 effector protein 4	CDC42EP4	23 T	0.191372	Actin cytoskeleton organization downstream of Cdc42	Cytoskeleton / Cell adhesion / Mechanotransduction
79	Protein Wiz	WIZ	1370 S	0.191659	Chromatin modification scaffold protein	Nucleus / Chromatin / DNA repair
80	Cyclin-dependent kinase 12	CDK12	382 S	0.201292	Transcription elongation and DNA damage response	RNA processing / Translation
81	snRNA-activating protein complex subunit 1	SNAPC1	268 S	0.206667	snRNA gene transcription initiation	RNA processing / Translation
82	E3 ubiquitin-protein ligase MSL2	MSL2	211 S	0.217195	E3 ubiquitin ligase	Nucleus / Chromatin / DNA repair
83	Zinc finger protein 608	ZNF608	626 S	0.22048	Zinc finger transcriptional regulator	Nucleus / Chromatin / DNA repair
84	Inactive rhomboid protein 2	RHBDF2	283 S	0.236467	Regulation of EGFR ligand activation	Nucleus / Chromatin / DNA repair
85	Unconventional myosin-XVIIIa	MYO18A	74 S	0.238232	Actin–myosin cytoskeleton organization	Nucleus / Chromatin / DNA repair
86	Nucleosome assembly protein 1-like 4	NAP1L4	51 T	0.246895	Nucleosome assembly and chromatin organization	Nucleus / Chromatin / DNA repair
87	High affinity immunoglobulin gamma Fc receptor I	FCGR1	368 T	0.268438	Immune receptor signaling	Membrane trafficking / Endocytosis / Lipid signaling
88	Leucine-rich PPR motif-containing protein, mitochondrial	LRPPRC	1021 S	0.279481	Mitochondrial RNA stability and translation	Mitochondria / Metabolism / Autophagy
89	Histone-lysine N-methyltransferase EHMT1	EHMT1	433 S	0.304335	Histone H3K9 methylation and transcriptional repression	Nucleus / Chromatin / DNA repair
90	Huntingtin-interacting protein 1	HIP1	309 S	0.326911	Endocytosis and membrane–cytoskeleton coupling	Membrane trafficking / Endocytosis / Lipid signaling
91	Histone-lysine N-methyltransferase 2A	KMT2A	3510 S	0.33477	Histone H3K4 methylation (transcriptional activation)	Nucleus / Chromatin / DNA repair
92	Histone-lysine N-methyltransferase 2D	KMT2D	1107 S	0.389526	Histone H3K4 methylation (transcriptional activation)	Nucleus / Chromatin / DNA repair
93	Bridge-like lipid transfer protein family member 1	BLTP1	1323 S	0.419933	Inter-organelle lipid transfer	Membrane trafficking / Endocytosis / Lipid signaling
94	Nuclear receptor coactivator 7	NCOA7	612 S	0.444612	Nuclear receptor coactivator and transcriptional regulation	Nucleus / Chromatin / DNA repair
