# Supplementary material for: Hypergravity reduces F-actin accumulation in osteoclasts, with attenuated bone resorption
Source: PLoS One. 2026 Jun 16;21(6):e0351542. doi: 10.1371/journal.pone.0351542 (PMC13271441; doi:10.1371/journal.pone.0351542)
Supplement: S2 Table — This table contains all phosphopeptides identified in the exploratory phosphoproteomic analysis performed with a single biological sample (n = 1). The dataset includes peptide sequence information, phosphorylation sites, corresponding master protein and gene symbols, quantitative intensity values under 1G and 5G conditions, and fold change (5G/1G). No statistical filtering was applied to this dataset. (XLSX) [file pone.0351542.s010.xlsx]

## Sheet: Results
Protein name	Protein symbol	Sequence position start	Sequence position stop	Sequence	Modifications (in peptide)	Phosphorylation (in protein)	1G	5G	FC (5G/1G)
Intersectin-1	ITSN1	313	328	SGSGMSVISSSSVDQR	3 Phosphorylation on S	315 Phosphorylation on S	5583.71	716092	128.246
Cytoplasmic dynein 1 intermediate chain 2	DYNC1I2	59	85	EAEALLQSMGLTTDSPIVPPPMSPSSK	23 Phosphorylation on S	81 Phosphorylation on S	33483.1	4.00233e+06	119.533
Treacle protein	TCOF1	158	185	SAEPLANTVLASETEEEGNAQALGPTAK	14 Phosphorylation on T	171 T	7686.28	918416	119.488
Telomere length regulation protein TEL2 homolog	TELO2	436	454	ELLALATPEPAGDCSSVSR	14 Carbamidomethylation on C, 18 Phosphorylation on S	453 Phosphorylation on S	8681.47	688296	79.2833
Rho GTPase-activating protein 31	ARHGAP31	845	853	GPGLPSPTK	6 Phosphorylation on S	850 Phosphorylation on S	29405.4	859363	29.2247
cAMP-responsive element modulator	CREM	270	300	APTTALPQGVVMAASPGSLHSPQQLAEEATR	15 Phosphorylation on S	284 Phosphorylation on S	1559.17	38815.3	24.8949
Solute carrier family 4 (anion exchanger), member 1, adaptor protein	SLC4A1AP	403	420	NWEDEDFYDSDDDTFLDR	8 Phosphorylation on Y	410 Phosphorylation on Y	4210.45	103443	24.5683
Serine/threonine-protein kinase B-raf	BRAF	430	447	DSSDDWEIPDGQITVGQR	3 Phosphorylation on S	432 Phosphorylation on S	7392.29	118642	16.0494
Tensin-1	TNS1	790	806	SQSFPDVEPQLPQAPTR	3 Phosphorylation on S	792 Phosphorylation on S	1278.31	19972.4	15.6241
Eukaryotic translation initiation factor 3 subunit A	EIF3A	1294	1301	VPPPALSR	7 Phosphorylation on S	1300 Phosphorylation on S	12824.8	189283	14.7592
Protocadherin 7	PCDH7	998	1016	SSSPLPTVQLHPQSPTAGK	14 Phosphorylation on S	1011 Phosphorylation on S	5420.5	76879.5	14.1831
Tensin-3	TNS3	832	851	ESSMCLTPSFPVSPETPYVK	5 Carbamidomethylation on C, 13 Phosphorylation on S	844 Phosphorylation on S	14121.6	172653	12.2261
DmX-like protein 1	DMXL1	1371	1382	SLTISASGSTTR	3 Phosphorylation on T	1373 Phosphorylation on T	6054.58	65655.4	10.8439
Vimentin	VIM	14	28	MFGGSGTSSRPSSNR	7 Phosphorylation on T	20 Phosphorylation on T	20029.8	194069	9.68904
LIM domain kinase 1	LIMK1	296	315	SCSIDTSPGTSSLASPASQR	2 Carbamidomethylation on C, 3 Phosphorylation on S	298 Phosphorylation on S	12168.9	105977	8.70887
Pogo transposable element with ZNF domain	POGZ	1006	1017	FQASQGENLEGK	4 Phosphorylation on S	1009 Phosphorylation on S	2960.55	25472.4	8.60393
Phosphoglycerate mutase 1	PGAM1	118	138	SYDVPPPPMEPDHPFYSNISK	1 Phosphorylation on S	118 Phosphorylation on S	1916472	1.5084e+07	7.8707
Nuclear receptor coactivator 7	NCOA7	459	477	GHVQSAQEVMGPESDTELK	10 Oxidation on M, 14 Phosphorylation on S	472 Phosphorylation on S	1027.17	7227.33	7.03617
BCLAF1 and THRAP3 family member 3	BCLAF3	406	416	QFDTSPKPEEK	5 Phosphorylation on S	410 Phosphorylation on S	3597.3	24100.1	6.69949
Zinc finger homeobox protein 3	ZFHX3	2231	2242	IDSRPPSPEPQK	7 Phosphorylation on S	2237 Phosphorylation on S	8942.08	57490.1	6.42917
MAP kinase-activating death domain protein	MADD	1234	1253	ATLSDSEIETNSATSAIFGK	2 Phosphorylation on T	1235 Phosphorylation on T	27491.1	172225	6.26477
Spastin	SPAST	296	307	TNKPSTPTTAVR	6 Phosphorylation on T	301 Phosphorylation on T	7147.62	43728.8	6.11795
Calpastatin	CAST	210	231	KEQKPFTPASPVQSTPSKPSDK	10 Phosphorylation on S	219 Phosphorylation on S	2812.64	16276.7	5.78697
Transcription factor HIVEP2	HIVEP2	1075	1096	QASFSGSPEIAQGEAGVDPSVK	7 Phosphorylation on S	1081 Phosphorylation on S	5103.74	27622.3	5.41217
DNA-directed RNA polymerase II subunit RPB1	POLR2A	1811	1838	YTPQSPTYTPSSPSYSPSSPSYSPTSPK	22 Phosphorylation on Y	1832 Phosphorylation on Y	4372.98	23316.2	5.33188
ATP-binding cassette sub-family C member 4	ABCC4	633	650	KENEEAEPSTAPGTPTLR	14 Phosphorylation on T	646 Phosphorylation on T	19596.3	101642	5.1868
TANK-binding kinase 1-binding protein 1	TBKBP1	372	383	SPVPPCPSPQQR	1 Phosphorylation on S, 6 Carbamidomethylation on C	372 Phosphorylation on S	21007.9	105629	5.02808
Lysine-specific demethylase 5C	KDM5C	889	907	EALVSQPSSPGLLQSLLER	9 Phosphorylation on S	897 Phosphorylation on S	32072.5	158740	4.94941
Uncharacterized protein C1orf198 homolog	-	273	289	ATPTESPEKPPPPAVQR	4 Phosphorylation on T	276 Phosphorylation on T	12406.4	60258.5	4.85704
SWI/SNF complex subunit SMARCC1	SMARCC1	325	339	KPSPSPPPPTATESR	3 Phosphorylation on S	327 Phosphorylation on S	63266.6	300173	4.74457
Ubiquitin carboxyl-terminal hydrolase 24	USP24	2594	2609	HLQQGSESPMMIGELR	8 Phosphorylation on S	2601 Phosphorylation on S	17648.3	83259.8	4.71773
CLIP-associating protein 2	CLASP2	14	34	SFDDEESVDGNRPSSAASAFK	14 Phosphorylation on S	27 Phosphorylation on S	6484.69	30486.6	4.70131
Leukosialin	SPN	388	395	DEAAPQSL	7 Phosphorylation on S	394 Phosphorylation on S	31494.5	144922	4.60152
Serine/threonine-protein kinase MRCK alpha	CDC42BPA	1683	1703	HSTASNSSNLSSPPSPISPQK	15 Phosphorylation on S	1697 Phosphorylation on S	6236.14	28609.6	4.58772
Phosphatidylinositol 3,4,5-trisphosphate-dependent Rac exchanger 1 protein	PREX1	1142	1158	VSEDEQEDSGHDTMSYR	15 Phosphorylation on S	1156 Phosphorylation on S	6228.33	27990.2	4.49402
Ribosomal RNA processing protein 36 homolog	RRP36	64	76	TRSPQQPVCVADK	3 Phosphorylation on S, 9 Carbamidomethylation on C	66 Phosphorylation on S	9990.51	44363.9	4.44061
Mediator of RNA polymerase II transcription subunit 1	MED1	940	965	ALGAADLMEHHSGSQSPLLTTGELGK	16 Phosphorylation on S	955 Phosphorylation on S	17227.4	74495.4	4.32425
Sodium/hydrogen exchanger 1	SLC9A1	773	795	EPSSPGTDDVFTPGSSDSPSSQR	18 Phosphorylation on S	790 Phosphorylation on S	201956	828133	4.10057
Spindlin interactor and repressor of chromatin-binding protein	SPINDOC	299	318	AAEGLPQPQNPSSASPPGLR	13 Phosphorylation on S	311 Phosphorylation on S	4882.14	19418.7	3.97751
Major vault protein	MVP	418	437	ELPSGVEELLNLGHDPLADR	4 Phosphorylation on S	421 Phosphorylation on S	1239.87	4904.61	3.95574
Partner of Y14 and mago	PYM1	15	27	YIASTQRPDGTWR	11 Phosphorylation on T	25 Phosphorylation on T	10354.5	40906.7	3.95063
Protein disulfide-isomerase	P4HB	471	503	FLESGGQDGAGDDEDLDLEEALEPDMEEDDDQK	4 Phosphorylation on S	474 Phosphorylation on S	576867	2.27231e+06	3.93906
Small ribosomal subunit protein eS1	RPS3A	228	240	LMELHGEGGSSGK	10 Phosphorylation on S	237 Phosphorylation on S	61931	242541	3.91631
Fructose-bisphosphate aldolase A	ALDOA	112	134	GVVPLAGTNGETTTQGLDGLSER	21 Phosphorylation on S	132 Phosphorylation on S	6547.45	25457.4	3.88814
E3 UFM1-protein ligase 1	UFL1	745	758	TGQGEDPSSDELDK	9 Phosphorylation on S	753 Phosphorylation on S	7356.6	27563.5	3.74678
Epsin-2	EPN2	426	440	KPAESGASVPPQDSR	14 Phosphorylation on S	439 Phosphorylation on S	1425.14	5002.25	3.51
AP2-associated protein kinase 1	AAK1	614	624	VGSLTPPSSPK	5 Phosphorylation on T, 9 Phosphorylation on S	618 Phosphorylation on T, 622 Phosphorylation on S	85352.8	287204	3.36491
Probable E3 ubiquitin-protein ligase IRF2BPL	IRF2BPL	496	514	APSAPPGTGALPPAAPTGR	8 Phosphorylation on T	503 Phosphorylation on T	23028	76098.5	3.30461
Telomeric repeat-binding factor 2	TERF2	356	371	DLVLANLASPSSPAHK	12 Phosphorylation on S	367 Phosphorylation on S	31201.9	102840	3.29595
Zinc finger CCCH domain-containing protein 18	ZC3H18	357	374	DTTLEPYADPYYDYEIER	3 Phosphorylation on T	359 Phosphorylation on T	167582	550154	3.2829
F-BAR domain only protein 1	FCHO1	516	538	APSPGPWGPEGGADSLTPADPTR	3 Phosphorylation on S	518 Phosphorylation on S	16592.9	54258.4	3.26998
BRCA1-A complex subunit RAP80	UIMC1	663	675	MPSPEVEEASCSR	1 Oxidation on M, 3 Phosphorylation on S, 11 Carbamidomethylation on C	665 Phosphorylation on S	9653.79	31334.3	3.2458
Acyl-coenzyme A thioesterase 11	ACOT11	25	44	SISHPESGDPPTMAEGEGYR	1 Phosphorylation on S, 13 Oxidation on M	25 Phosphorylation on S	59331.6	192539	3.24514
Multiple coagulation factor deficiency protein 2 homolog	MCFD2	102	125	EEGSEQAPVMSEDELVSIIDGVLR	4 Phosphorylation on S, 10 Oxidation on M	105 Phosphorylation on S	19489.3	62520.6	3.20795
F-actin-capping protein subunit beta	CAPZB	24	48	NLSDLIDLVPSLCEDLLSSVDQPLK	11 Phosphorylation on S, 13 Carbamidomethylation on C	34 Phosphorylation on S	1313.59	4186.59	3.18713
Kinase D-interacting substrate 220	KIDINS220	1666	1673	MSICSEDK	4 Carbamidomethylation on C, 5 Phosphorylation on S	1670 Phosphorylation on S	1322.43	4153.4	3.14073
Eukaryotic translation initiation factor 4 gamma 1	EIF4G1	1223	1234	REATLPPVSPPK	9 Phosphorylation on S	1231 Phosphorylation on S	5096.27	15682.9	3.07734
Mitogen-activated protein kinase-binding protein 1	MAPKBP1	1250	1270	SISVGENPGLATEPQAPVPIR	3 Phosphorylation on S	1252 Phosphorylation on S	21200.1	64406.2	3.03801
Zinc finger and BTB domain-containing protein 22	ZBTB22	617	625	VWSPPSVHK	3 Phosphorylation on S	619 Phosphorylation on S	3204.78	9615.15	3.00025
C-Jun-amino-terminal kinase-interacting protein 4	SPAG9	274	295	ATTPASTANSDVSAIPPDTPSK	13 Phosphorylation on S	286 Phosphorylation on S	10101.6	29581.6	2.92842
AP-1 complex subunit beta-1	AP1B1	688	717	LGAPISSGLSDLFDLTSGVGTLSGSYVAPK	26 Phosphorylation on Y	713 Phosphorylation on Y	2227.93	6515.51	2.92447
Zinc finger protein 148	ZNF148	403	421	QPLEQSQTISPLSSYEDSK	10 Phosphorylation on S	412 Phosphorylation on S	23461.2	67347.5	2.87059
Tubulin alpha-1B chain	TUBA1B	230	243	LISQIVSSITASLR	3 Phosphorylation on S	232 Phosphorylation on S	5732.79	16275.6	2.83903
SH3 domain-binding glutamic acid-rich-like protein 3	SH3BGRL3	59	91	ATPPQIVNGNHYCGDYELFVEAVEQDTLQEFLK	2 Phosphorylation on T, 13 Carbamidomethylation on C	60 Phosphorylation on T	1921.31	5429.39	2.82588
Centrosomal AT-AC splicing factor	CENATAC	168	189	SVLEPQAESDPEEGSSAPESWK	9 Phosphorylation on S	176 Phosphorylation on S	10090.8	28490.8	2.82343
DnaJ homolog subfamily C member 5	DNAJC5	140	164	APEGEETEFYVSPEDLEAQLQSDER	22 Phosphorylation on S	161 Phosphorylation on S	4183.04	11715.2	2.80065
Phosphatidylinositol 4-kinase type 2-alpha	PI4K2A	460	472	SASESYTQSFQSR	9 Phosphorylation on S	468 Phosphorylation on S	4567.92	12626.3	2.76412
Transcription initiation factor TFIID subunit 3	TAF3	179	193	RPLDSPEVEEMPSMK	5 Phosphorylation on S, 11 Oxidation on M	183 Phosphorylation on S	4619.53	12768.3	2.76398
Histone acetyltransferase KAT7	KAT7	101	115	SSGSETEQVVDFSDR	13 Phosphorylation on S	113 Phosphorylation on S	7102.44	19219.1	2.70599
Protein FAM53B	FAM53B	267	277	SRSQPCVLNDK	3 Phosphorylation on S, 6 Carbamidomethylation on C	269 Phosphorylation on S	9227.17	24922.5	2.70099
Serine/threonine-protein kinase WNK1	WNK1	2017	2034	GTEDGSGSPHSPPHLCSK	11 Phosphorylation on S, 16 Carbamidomethylation on C	2027 Phosphorylation on S	124941	337232	2.69912
Tyrosine-protein kinase Lyn	LYN	225	237	ACISPKPQKPWDK	2 Carbamidomethylation on C, 4 Phosphorylation on S	228 Phosphorylation on S	1334.43	3599.56	2.69745
Transcription factor ETV6	ETV6	185	204	SPITTNHRPSPDPEQQRPQR	1 Phosphorylation on S, 10 Phosphorylation on S	185 Phosphorylation on S, 194 Phosphorylation on S	121281	324242	2.67348
Src kinase-associated phosphoprotein 2	SKAP2	96	119	DDDGPSDGNQFPPIAAQDLPFVIK	6 Phosphorylation on S	101 Phosphorylation on S	2052.27	5485.38	2.67284
Probable ATP-dependent RNA helicase DDX46	DDX46	797	824	AALGLQDSDDEDAAVDIDEQIESMFNSK	8 Phosphorylation on S, 24 Oxidation on M	804 Phosphorylation on S	10770.6	28725.6	2.66702
Ankyrin repeat domain-containing protein 13D	ANKRD13D	556	570	TPPSPAPPSFEEQLR	1 Phosphorylation on T	556 Phosphorylation on T	1965.3	5231.09	2.66172
Family with sequence similarity 104, member A	VCF1	62	71	SPSPAAMSER	1 Phosphorylation on S	62 Phosphorylation on S	6268.09	16575.7	2.64446
Heterogeneous nuclear ribonucleoprotein U-like protein 1	HNRNPUL1	694	724	APQQQPPPQQPPPPQPPPQQPPPPPSYSPAR	26 Phosphorylation on S	719 Phosphorylation on S	580645	1.53278e+06	2.63979
Transport and Golgi organization protein 1 homolog	MIA3	358	366	DPNLSEEDK	5 Phosphorylation on S	362 Phosphorylation on S	1257	3292.11	2.61903
CapZ-interacting protein	RCSD1	58	77	VELGQNGEEKSPSGASHPPK	16 Phosphorylation on S	73 Phosphorylation on S	158588	413691	2.60859
Heat shock protein HSP 90-beta	HSP90AB1	243	265	EDEEKPKIEDVGSDEEDDSGKDK	13 Phosphorylation on S	255 Phosphorylation on S	3171.51	8261.94	2.60505
Eukaryotic translation initiation factor 4E-binding protein 1	EIF4EBP1	20	50	VALGDGVQLPPGDYSTTPGGTLFSTTPGGTR	14 Phosphorylation on Y, 26 Phosphorylation on T	33 Phosphorylation on Y, 45 Phosphorylation on T	3.44527e+06	8867370	2.57378
RAB6-interacting golgin	GORAB	80	99	SPSPVAPSPLTPTSSSGDGK	3 Phosphorylation on S	82 Phosphorylation on S	83167.2	209700	2.52142
AP-3 complex subunit beta-1	AP3B1	272	285	NFYESEEEEEEKEK	5 Phosphorylation on S	276 Phosphorylation on S	2622.02	6589.32	2.51307
Synaptojanin-1	SYNJ1	1075	1094	TPGPPSSQGSPVDTQPAAQK	10 Phosphorylation on S	1084 Phosphorylation on S	49145.9	122499	2.49255
V-type proton ATPase subunit B, kidney isoform	ATP6V1B1	240	265	SDFEQNGTMGNVCLFLNLANDPTIER	8 Phosphorylation on T, 13 Carbamidomethylation on C	247 Phosphorylation on T	4334.24	10728.8	2.47536
Ceramide transfer protein	CERT1	375	392	SSSMSSIDLVSASDDVHR	3 Phosphorylation on S	377 Phosphorylation on S	154312	381221	2.47046
Bromodomain-containing protein 1	BRD1	51	77	ISIFDPLEIILEDDLTAQEMSECNSNK	23 Carbamidomethylation on C, 25 Phosphorylation on S	75 Phosphorylation on S	3020.92	7434.21	2.46091
Arf-GAP with Rho-GAP domain, ANK repeat and PH domain-containing protein 1	ARAP1	427	438	FRLSSASVLGVR	4 Phosphorylation on S	430 Phosphorylation on S	7108.66	17254.6	2.42726
Pleckstrin homology domain-containing family O member 2	PLEKHO2	174	202	LDLDVPDSGPPVFAPLSDISEDQPQEPPR	17 Phosphorylation on S	190 Phosphorylation on S	40794.6	94543.3	2.31754
GRIP and coiled-coil domain-containing protein 1	GCC1	620	665	SPVGGVGGGGLGDPADTASSDSLTQALQLAAANEPTFFLYAEQLAR	1 Phosphorylation on S	620 Phosphorylation on S	72179	164091	2.27339
UBX domain-containing protein 1	UBXN1	187	208	SSPPATDPGPVPSSPSQEPPTK	14 Phosphorylation on S	200 Phosphorylation on S	368887	835756	2.26562
Breast cancer anti-estrogen resistance protein 1	BCAR1	384	395	RPGPGTLYDVPR	8 Phosphorylation on Y	391 Phosphorylation on Y	37803.6	84602.2	2.23794
RNA helicase	DHX16	131	147	HQEDEEDEEEEVSESGK	13 Phosphorylation on S	143 Phosphorylation on S	5695.3	12612.3	2.21451
Coiled-coil domain-containing protein 88B	CCDC88B	601	618	VPLQSPIVWDPPQGPEVR	5 Phosphorylation on S	605 Phosphorylation on S	4083.56	9020.81	2.20905
Protein timeless homolog	TIMELESS	1161	1174	QLLDSDEEEDDEGR	5 Phosphorylation on S	1165 Phosphorylation on S	157015	345206	2.19855
Sodium/hydrogen exchanger 1	SLC9A1	601	616	IPSAVSTVSMQNIHPK	3 Phosphorylation on S	603 Phosphorylation on S	1638.89	3580.99	2.18501
Ubiquitin carboxyl-terminal hydrolase 32	USP32	1316	1336	DPTLCQHKPLTPQGDDFSELR	5 Carbamidomethylation on C, 11 Phosphorylation on T	1326 Phosphorylation on T	1696.35	3705.02	2.18411
RNA-binding protein FXR1	FXR1	500	531	DPDSNPYSLLDNTESDQTADTDASESHHSTNR	15 Phosphorylation on S	514 Phosphorylation on S	29797.6	65011.8	2.18178
Tetratricopeptide repeat protein 39B	TTC39B	27	44	SPSDMATSGFHFVPCETK	1 Phosphorylation on S, 15 Carbamidomethylation on C	27 Phosphorylation on S	18488.3	40224.2	2.17566
Scaffold attachment factor B1	SAFB	232	252	EEGSELEQPFAQATSSVGPDR	16 Phosphorylation on S	247 Phosphorylation on S	12572.3	27281.1	2.16995
Chromodomain-helicase-DNA-binding protein 4	CHD4	74	95	ELGDSSGEGPEFVEEEEEVALR	5 Phosphorylation on S	78 Phosphorylation on S	150908	323470	2.1435
cAMP-dependent protein kinase catalytic subunit PRKX	PRKX	198	216	TWTLCGTPEYLAPEVIQSK	3 Phosphorylation on T, 5 Carbamidomethylation on C	200 Phosphorylation on T	49874.1	106528	2.13594
Proteasome subunit alpha type-5	PSMA5	11	20	GVNTFSPEGR	6 Phosphorylation on S	16 Phosphorylation on S	1929.26	4109.6	2.13014
Oxysterol-binding protein-related protein 5	OSBPL5	735	750	ETMSGQTTFLGSPDSR	12 Phosphorylation on S	746 Phosphorylation on S	1917.94	4050.12	2.1117
Tax1-binding protein 1 homolog	TAX1BP1	706	720	NLSRPDGLEDPEDSR	3 Phosphorylation on S	708 Phosphorylation on S	8555.4	18039.4	2.10854
Rab11 family-interacting protein 1	RAB11FIP1	316	333	STVCINGNHVYMEQPEAR	1 Phosphorylation on S, 4 Carbamidomethylation on C	316 Phosphorylation on S	27432.2	57470.3	2.09499
Protein phosphatase 1 regulatory subunit 37	PPP1R37	52	68	VTFPSDEDIVSGAVEPK	5 Phosphorylation on S	56 Phosphorylation on S	8572.36	17958.3	2.09491
Forkhead box protein K2	FOXK2	412	432	FAQSAPGSPLSSQPVLITVQR	8 Phosphorylation on S	419 Phosphorylation on S	77123.8	160986	2.08737
Calpastatin	CAST	459	471	STYQDKPSTPAEK	9 Phosphorylation on T	467 Phosphorylation on T	27443.8	57246.7	2.08596
Regulatory-associated protein of mTOR	RPTOR	790	813	VSSYSALNSLIGVSFNSVYTQIWR	4 Phosphorylation on Y	793 Phosphorylation on Y	2962.62	6162.79	2.08018
Oxidation resistance protein 1	OXR1	330	349	STEESLSEDAFTESELSPIR	17 Phosphorylation on S	346 Phosphorylation on S	16339.6	33930.8	2.0766
RAB11-binding protein RELCH	RELCH	140	164	QSGTPPGMGAPGIPGASIVGGAGGR	4 Phosphorylation on T	143 Phosphorylation on T	76163.6	158020	2.07475
Breakpoint cluster region protein	BCR	355	363	VSPSPTTYR	2 Phosphorylation on S	356 Phosphorylation on S	39507.8	81921.3	2.07355
Nucleoprotein TPR	TPR	2201	2213	TVPSTPTLVVPHR	5 Phosphorylation on T	2205 Phosphorylation on T	320878	649823	2.02514
A-kinase anchor protein 17B	AKAP17B	423	432	SPEEEELNTR	1 Phosphorylation on S	423 Phosphorylation on S	4589.17	9187.26	2.00194
Acylamino-acid-releasing enzyme	APEH	181	195	ALDVSASDEEMARPK	7 Phosphorylation on S	187 Phosphorylation on S	35815.2	71372.9	1.99281
Zinc finger CCHC domain-containing protein 24	ZCCHC24	58	80	GRPEQLGSPLHSSYLNSVFQLQR	8 Phosphorylation on S	65 Phosphorylation on S	2857.39	5687.07	1.9903
Sorting nexin-29	SNX29	635	658	GPVPGDLSQTSEDQSLSDFEISNR	8 Phosphorylation on S	642 Phosphorylation on S	6537.06	13006.1	1.98959
Microtubule organization protein AKNA	AKNA	835	849	DTYTPVLDTAEVAQR	4 Phosphorylation on T	838 Phosphorylation on T	3674.63	7258.45	1.97529
Kelch-like protein 9	KLHL9	607	617	ESPLSAPSDHS	2 Phosphorylation on S	608 Phosphorylation on S	3522.3	6936.17	1.96922
Cyclin-Y	CCNY	23	34	LESYRPDTDLSR	3 Phosphorylation on S	25 Phosphorylation on S	111324	217067	1.94987
Two pore calcium channel protein 1	TPCN1	794	810	LRGSVPGPAAQQPPGSR	4 Phosphorylation on S	797 Phosphorylation on S	13328.4	25962.4	1.94791
DNA mismatch repair protein Msh6	MSH6	219	239	SEEDNYNESEEEAQPSVQGPR	9 Phosphorylation on S	227 Phosphorylation on S	12131.6	23618.7	1.94687
Cystine/glutamate transporter	SLC7A11	24	37	LPSMGDQEPPGQEK	3 Phosphorylation on S	26 Phosphorylation on S	8348.78	16150.4	1.93446
Annexin A2	ANXA2	11	37	LSLEGDHSTPPSAYGSVKPYTNFDAER	2 Phosphorylation on S	12 Phosphorylation on S	268116	509919	1.90186
GTPase-activating protein and VPS9 domain-containing protein 1	GAPVD1	1041	1068	TSPSEGAMANDESAEVMGDGESAHDSPR	26 Phosphorylation on S	1066 Phosphorylation on S	2367.02	4501.5	1.90176
DNA-directed RNA polymerase I subunit RPA43	POLR1F	207	225	HSAVSEDVAETVVEEVVEK	11 Phosphorylation on T	217 Phosphorylation on T	2225.04	4230.96	1.90152
Protein mono-ADP-ribosyltransferase PARP10	PARP10	546	560	ELLATLESPHGGEDR	8 Phosphorylation on S	553 Phosphorylation on S	2230.3	4219.36	1.89184
Histone-lysine N-methyltransferase SETD5	SETD5	1194	1207	GEPSPTWESNITEK	4 Phosphorylation on S	1197 Phosphorylation on S	17784.7	33643.7	1.89172
Tropomodulin-3	TMOD3	295	307	QQLGTSVELEMAK	5 Phosphorylation on T, 11 Oxidation on M	299 Phosphorylation on T	1179.13	2228.23	1.88973
Heterogeneous nuclear ribonucleoprotein K	HNRNPK	70	86	TDYNASVSVPDSSGPER	8 Phosphorylation on S	77 Phosphorylation on S	4972.54	9373.97	1.88515
Transcription factor Sp2	SP2	67	81	LVPIKPAPLPLSPCK	12 Phosphorylation on S, 14 Carbamidomethylation on C	78 Phosphorylation on S	3856.1	7256.96	1.88194
Pleckstrin homology domain-containing family G member 3	PLEKHG3	1201	1214	SLPENIVEPPMSGK	1 Phosphorylation on S, 11 Oxidation on M	1201 Phosphorylation on S	26965.2	50626.3	1.87746
Protein NDRG3	NDRG3	329	345	THSTSSSIGSGESPFSR	3 Phosphorylation on S	331 Phosphorylation on S	156215	293249	1.87722
WD repeat-containing protein 47	WDR47	278	290	AAYADLLTPLISK	8 Phosphorylation on T	285 Phosphorylation on T	8111.6	15213.6	1.87553
Ribosome-binding protein 1	RRBP1	176	188	EVPMVAVPPVGSK	12 Phosphorylation on S	187 Phosphorylation on S	189572	355474	1.87514
Tyrosine-protein phosphatase non-receptor type 21	PTPN21	636	651	NSIEIAGLTHGFEGLR	2 Phosphorylation on S	637 Phosphorylation on S	2112.47	3949.96	1.86983
Uncharacterized protein KIAA0232	KIAA0232	152	167	LEGSPSPEEELSPTAK	4 Phosphorylation on S	155 Phosphorylation on S	27283.5	50932.6	1.86679
Serine/threonine-protein kinase MRCK beta	CDC42BPB	1659	1669	SMSDPDQDFDK	2 Oxidation on M, 3 Phosphorylation on S	1661 Phosphorylation on S	5855.33	10930.4	1.86674
Staphylococcal nuclease domain-containing protein 1	SND1	117	135	DTNGENIAESLVAEGLATR	10 Phosphorylation on S	126 Phosphorylation on S	9743.8	18163.4	1.8641
Arf-GAP with SH3 domain, ANK repeat and PH domain-containing protein 1	ASAP1	852	867	TLSDPPSPLPHGPPNK	7 Phosphorylation on S	858 Phosphorylation on S	240895	448623	1.86231
Endonuclease/exonuclease/phosphatase family domain-containing protein 1	EEPD1	24	39	FSAACNFSNILVNQER	5 Carbamidomethylation on C, 8 Phosphorylation on S	31 Phosphorylation on S	18903.5	35183.5	1.86121
Nuclear receptor coactivator 4	NCOA4	243	255	ACSFFSDAWGNLK	2 Carbamidomethylation on C, 3 Phosphorylation on S	245 Phosphorylation on S	3202.98	5913.66	1.8463
FYVE, RhoGEF and PH domain-containing protein 6	FGD6	481	490	HSLPAAGVLK	2 Phosphorylation on S	482 Phosphorylation on S	1975.5	3618.11	1.83149
Oxysterols receptor LXR-alpha	NR1H3	179	193	RQEEEQAQATSVSPR	13 Phosphorylation on S	191 Phosphorylation on S	2110.79	3863.13	1.83018
26S proteasome non-ATPase regulatory subunit 4	PSMD4	321	352	EEDDYDVMQDPEFLQSVLENLPGVDPNNAAIR	16 Phosphorylation on S	336 Phosphorylation on S	70832.4	129514	1.82845
E3 ubiquitin-protein ligase RNF213	RNF213	2222	2237	DFATPTLHTSDQSPGR	13 Phosphorylation on S	2234 Phosphorylation on S	14222.2	25975.6	1.82641
WD repeat-containing protein 62	WDR62	1143	1157	SPEAQPVGQGGNQPK	1 Phosphorylation on S	1143 Phosphorylation on S	1625.42	2967.46	1.82566
PHD finger protein 14	PHF14	827	835	RSFVPEEEK	2 Phosphorylation on S	828 Phosphorylation on S	40195.5	73297.1	1.82351
Sterile alpha motif domain-containing protein 1	SAMD1	104	113	RGATPPAPPR	4 Phosphorylation on T	107 Phosphorylation on T	7650.65	13912.3	1.81845
Rearranged L-myc fusion sequence	RLF	1032	1046	EHQGYSPEPSICASK	6 Phosphorylation on S, 12 Carbamidomethylation on C	1037 Phosphorylation on S	7259.77	13175.4	1.81485
Double-stranded RNA-binding protein Staufen homolog 2	STAU2	484	498	GSSPTSPCSSVQPSK	6 Phosphorylation on S, 8 Carbamidomethylation on C	489 Phosphorylation on S	17104.5	30841.7	1.80313
Lysine-specific demethylase 2A	KDM2A	707	733	SCEEPLTPPPHSPTSMLQLIHDPVSPR	2 Carbamidomethylation on C, 12 Phosphorylation on S	718 Phosphorylation on S	12668.6	22815.8	1.80097
Cyclin-dependent kinase 10	CDK10	187	198	AYGVPVKPMTPK	10 Phosphorylation on T	196 Phosphorylation on T	4536.17	8147.07	1.79602
Mitogen-activated protein kinase kinase kinase kinase 4	MAP4K4	9	19	SLVDIDLSSLR	1 Phosphorylation on S	9 Phosphorylation on S	1784.71	3180.65	1.78217
Hepatocyte growth factor-regulated tyrosine kinase substrate	HGS	211	221	VCEPCYEQLNK	2 Carbamidomethylation on C, 5 Carbamidomethylation on C, 6 Phosphorylation on Y	216 Phosphorylation on Y	5853.64	10396.9	1.77614
Mitogen-activated protein kinase kinase kinase 7	MAP3K7	387	398	RMSADMSEIEAR	2 Oxidation on M, 3 Phosphorylation on S	389 Phosphorylation on S	6725.5	11936.2	1.77477
Tyrosine-protein kinase HCK	HCK	184	194	DFDPQHGDTVK	9 Phosphorylation on T	192 Phosphorylation on T	1311.6	2309.22	1.76061
Catenin delta-1	CTNND1	320	344	SYEDMIGEEVPPDQYYWAPLAQHER	1 Phosphorylation on S, 5 Oxidation on M	320 Phosphorylation on S	55045.9	96713.7	1.75697
Histone-lysine N-methyltransferase NSD3	NSD3	657	667	GLSDGQVGFGK	3 Phosphorylation on S	659 Phosphorylation on S	2330.92	4090.78	1.755
Endoplasmic reticulum junction formation protein lunapark	LNPK	175	199	NLSPAPASSSQGPPPQGPVSPGPAK	20 Phosphorylation on S	194 Phosphorylation on S	2901.42	5073.29	1.74855
AT-rich interactive domain-containing protein 5B	ARID5B	537	551	GLAPLLPSPPLPPEK	8 Phosphorylation on S	544 Phosphorylation on S	5278.43	9221.75	1.74706
Tensin-1	TNS1	518	539	EDGMEEVVGHTQGPLDGSLYAK	4 Oxidation on M, 20 Phosphorylation on Y	537 Phosphorylation on Y	4391.3	7642.97	1.74048
Microtubule-associated protein 4	MAP4	912	919	VGSTENIK	3 Phosphorylation on S	914 Phosphorylation on S	31049.3	54019.7	1.7398
Rho GTPase-activating protein 31	ARHGAP31	1108	1128	LENGAPFSSPGIELSELGDTK	9 Phosphorylation on S	1116 Phosphorylation on S	16099	27923.6	1.7345
Serine/arginine repetitive matrix protein 1	SRRM1	547	554	RWQSPVTK	4 Phosphorylation on S	550 Phosphorylation on S	12930.2	22389.3	1.73156
Son of sevenless homolog 2	SOS2	1252	1270	DVSTCPNSPSTPPTTPSPR	5 Carbamidomethylation on C, 17 Phosphorylation on S	1268 Phosphorylation on S	6321.68	10940.7	1.73067
Rho guanine nucleotide exchange factor 1	ARHGEF1	311	335	TVGTPGQDNPGVSLHPLSTDSVDSR	4 Phosphorylation on T	314 Phosphorylation on T	5788.18	9993.97	1.72662
Neuron navigator 1	NAV1	191	201	APEAAVSDDGK	7 Phosphorylation on S	197 Phosphorylation on S	1658.91	2863.28	1.726
Vacuolar protein sorting-associated protein 51 homolog	VPS51	660	680	YAPSYTPSAPMDTNLLSNIQK	5 Phosphorylation on Y	664 Phosphorylation on Y	22740.7	39226.6	1.72495
Heat shock cognate 71 kDa protein	HSPA8	113	126	SFYPEEVSSMVLTK	3 Phosphorylation on Y	115 Phosphorylation on Y	2640.67	4552.11	1.72385
Eukaryotic translation initiation factor 2 subunit 1	EIF2S1	277	288	VVTDTDETELAR	3 Phosphorylation on T	279 Phosphorylation on T	3031.02	5187.22	1.71138
Serine/arginine-rich splicing factor 3	SRSF3	1	11	MHRDSCPLDCK	1 Acetylation (N-term), 1 Oxidation on M, 5 Phosphorylation on S, 6 Carbamidomethylation on C, 10 Carbamidomethylation on C	5 Phosphorylation on S	71201.6	121776	1.7103
RAC-alpha serine/threonine-protein kinase	AKT1	122	142	SGSPSDNSGAEEMEVSLAKPK	3 Phosphorylation on S, 13 Oxidation on M	124 Phosphorylation on S	22241.7	37922.9	1.70504
Trafficking kinesin-binding protein 1	TRAK1	715	725	LSLAESFTNVR	2 Phosphorylation on S	716 Phosphorylation on S	1720.69	2932.5	1.70426
Signal transducer and activator of transcription 1	STAT1	717	736	LQTTDNLLPMSPEEFDEMSR	11 Phosphorylation on S	727 Phosphorylation on S	44932.4	76367.2	1.6996
Eukaryotic elongation factor 2 kinase	EEF2K	467	479	HESDEDSLGSSGR	3 Phosphorylation on S	469 Phosphorylation on S	2984.01	5060.74	1.69596
Src kinase-associated phosphoprotein 2	SKAP2	234	251	GELYDDVDHPAAVSSPQR	4 Phosphorylation on Y	237 Phosphorylation on Y	117260	198750	1.69495
Nuclear autoantigenic sperm protein	NASP	489	512	SLQENEEEEIGNLELAWDMLDLAK	1 Phosphorylation on S, 19 Oxidation on M	489 Phosphorylation on S	3184.79	5378.34	1.68876
Putative RNA-binding protein 15B	RBM15B	582	590	SIAKPWEER	1 Phosphorylation on S	582 Phosphorylation on S	4324.42	7279.66	1.68339
Pleckstrin homology domain containing, family A member 5	PLEKHA5	415	426	TNSMQQLEQWIK	3 Phosphorylation on S	417 Phosphorylation on S	6203.17	10411.9	1.67848
E3 ubiquitin-protein ligase MYCBP2	MYCBP2	3496	3523	STSVPAPYISVTPDASPNVFEEPESNMK	8 Phosphorylation on Y	3503 Phosphorylation on Y	5132.54	8611.63	1.67785
Enhancer of polycomb homolog 1	EPC1	532	546	TPSLPDSDSGELSSR	1 Phosphorylation on T	532 Phosphorylation on T	12663	21233.9	1.67685
Neutrophil cytosol factor 1	NCF1	320	326	LSQDTYR	5 Phosphorylation on T	324 Phosphorylation on T	16049.2	26894.5	1.67575
Protein ITPRID2	ITPRID2	1051	1072	SVDNLSCPSPLNVMEPVTELIR	1 Phosphorylation on S, 7 Carbamidomethylation on C	1051 Phosphorylation on S	19541.8	32652.2	1.67088
Disks large homolog 1	DLG1	562	577	EQMMNSSVSSGSGSLR	3 Oxidation on M, 4 Oxidation on M, 12 Phosphorylation on S	573 Phosphorylation on S	1098.18	1832.37	1.66855
SAM and SH3 domain-containing protein 1	SASH1	239	250	EQSDDETEDSVK	3 Phosphorylation on S	241 Phosphorylation on S	3709.26	6178.29	1.66564
Mitochondrial import receptor subunit TOM34	TOMM34	182	192	SRVPSAGDVER	5 Phosphorylation on S	186 Phosphorylation on S	200846	334409	1.665
Phosphoprotein associated with glycosphingolipid-enriched microdomains 1	PAG1	219	229	ADFAEYASVDR	8 Phosphorylation on S	226 Phosphorylation on S	4507.06	7496.54	1.66329
Zinc finger FYVE domain-containing protein 26	ZFYVE26	1730	1751	SDSMIHLQEPVHQASDSETLSR	3 Phosphorylation on S, 4 Oxidation on M	1732 Phosphorylation on S	11094.3	18440.5	1.66215
TBC1 domain family member 4	TBC1D4	244	269	GGDPGDEMGVLEVESPVSPDDSLPEK	18 Phosphorylation on S	261 Phosphorylation on S	4765.93	7917	1.66117
KICSTOR complex protein SZT2	SZT2	1639	1649	STSESSASFPR	3 Phosphorylation on S	1641 Phosphorylation on S	5069.61	8412.41	1.65938
AHNAK nucleoprotein (desmoyokin)	AHNAK	714	722	GEYEVTPPK	3 Phosphorylation on Y	716 Phosphorylation on Y	16128.2	26733.8	1.65758
Midasin	MDN1	4900	4934	TVDMEETDHEIEEPGAGQDEGESPHEPEEGPSEDK	4 Oxidation on M, 7 Phosphorylation on T	4906 Phosphorylation on T	5227.01	8647.2	1.65433
Predicted gene 9040	CDC5LRT6	362	380	ILQEAQNLMALTNVDTPLK	9 Oxidation on M, 16 Phosphorylation on T	377 Phosphorylation on T	24725.2	40890.4	1.65379
Serine/threonine-protein phosphatase 6 regulatory subunit 3	PPP6R3	598	607	HIAFTPESQR	5 Phosphorylation on T	602 Phosphorylation on T	15365.1	25401.6	1.6532
Death-associated protein kinase 1	DAPK1	347	377	AIIHAINDDNVPGLQHLLGSLSSYDVNQPNK	20 Phosphorylation on S	366 Phosphorylation on S	40627.9	67085.5	1.65122
SUMO-activating enzyme subunit 1	SAE1	188	199	VSQGVEDGPEAK	2 Phosphorylation on S	189 Phosphorylation on S	1527.95	2520.64	1.64969
Ribosome quality control complex subunit TCF25	TCF25	601	615	LSPVSHGNTIALFFR	2 Phosphorylation on S	602 Phosphorylation on S	13072.5	21556.3	1.64898
Dedicator of cytokinesis protein 5	DOCK5	1773	1795	LTPFHSPSPLQSTALSPPPLTPK	16 Phosphorylation on S	1788 Phosphorylation on S	17101	28138.5	1.64543
Sodium/hydrogen exchanger 9B2	SLC9B2	43	57	SEPTEGSNLLTSGEK	12 Phosphorylation on S	54 Phosphorylation on S	787978	1.29624e+06	1.64501
Msx2-interacting protein	SPEN	2478	2495	LPPPVIPGGVPHQSPPPK	14 Phosphorylation on S	2491 Phosphorylation on S	15341.3	25136.9	1.63851
Pyridoxal-dependent decarboxylase domain-containing protein 1	PDXDC1	713	731	GSDAVSETSSVSHIEDLEK	6 Phosphorylation on S	718 Phosphorylation on S	8888.69	14555	1.63747
Receptor-interacting serine/threonine-protein kinase 1	RIPK1	319	333	MFSLQHDCVPLPPSR	3 Phosphorylation on S, 8 Carbamidomethylation on C, 14 Phosphorylation on S	321 Phosphorylation on S, 332 Phosphorylation on S	117375	191993	1.63572
Protein TANC2	TANC2	1823	1843	SCDELSPVSPTQGGYPSEPTR	2 Carbamidomethylation on C, 9 Phosphorylation on S	1831 Phosphorylation on S	8911.28	14540.2	1.63166
cAMP-dependent protein kinase catalytic subunit alpha	PRKACA	321	343	GPGDTSNFDDYEEEEIRVSINEK	19 Phosphorylation on S	339 Phosphorylation on S	29271.3	47719	1.63023
Tubulin beta-4B chain	TUBB4B	163	174	IMNTFSVVPSPK	10 Phosphorylation on S	172 Phosphorylation on S	8815.42	14358.8	1.62883
Nuclear factor of activated T-cells, cytoplasmic 1	NFATC1	402	430	SLSPTSYMSPSLPALDWQLPSHSGPYELR	7 Phosphorylation on Y, 8 Oxidation on M	408 Phosphorylation on Y	9907.64	16114.5	1.62647
Serine/threonine-protein kinase MRCK beta	CDC42BPB	1659	1669	SMSDPDQDFDK	3 Phosphorylation on S	1661 Phosphorylation on S	12330.8	20047.9	1.62584
Nexilin	NEXN	12	25	EMLASDDEEESSPK	5 Phosphorylation on S	16 Phosphorylation on S	3055.89	4961.19	1.62348
Transcription factor Jun	JUN	57	70	NSDLLTSPDVGLLK	7 Phosphorylation on S	63 Phosphorylation on S	413718	670129	1.61977
Plectin	PLEC	220	238	DGHNLISLLEVLSGDSLPR	16 Phosphorylation on S	235 Phosphorylation on S	1968.74	3188.54	1.61959
OTU domain-containing protein 7B	OTUD7B	46	64	QVHAGNLSPPFSGGSTCPK	8 Phosphorylation on S, 17 Carbamidomethylation on C	53 Phosphorylation on S	21458.2	34751.2	1.61948
Bcl2-associated agonist of cell death	BAD	153	163	RMSDEFEGSFK	2 Oxidation on M, 3 Phosphorylation on S	155 Phosphorylation on S	11979.3	19370.6	1.61701
Protein mono-ADP-ribosyltransferase PARP4	PARP4	1031	1050	QIEAQMTRIRSPSCHSVSVK	7 Phosphorylation on T, 11 Phosphorylation on S, 13 Phosphorylation on S, 14 Carbamidomethylation on C, 16 Phosphorylation on S	1037 Phosphorylation on T, 1041 Phosphorylation on S, 1043 Phosphorylation on S, 1046 Phosphorylation on S	8934.93	14434.5	1.61551
Calcium-independent phospholipase A2-gamma	PNPLA8	313	323	SPPEEQEVSAK	1 Phosphorylation on S	313 Phosphorylation on S	1462.74	2360.34	1.61364
Unconventional myosin-XVIIIa	MYO18A	2031	2044	FSHSYLSDSDTEAK	9 Phosphorylation on S	2039 Phosphorylation on S	136808	220671	1.613
Crk-like protein	CRKL	194	241	NSNSYGIPEPAHAYAQPQTTTPLPTVASTPGAAINPLPSTQNGPVFAK	5 Phosphorylation on Y	198 Phosphorylation on Y	551180	887719	1.61058
Proto-oncogene tyrosine-protein kinase Src	SRC	503	535	KEPEERPTFEYLQAFLEDYFTSTEPQYQPGENL	27 Phosphorylation on Y	529 Phosphorylation on Y	278606	448509	1.60983
Docking protein 3	DOK3	258	271	LPELAMSPPCPLPR	6 Oxidation on M, 7 Phosphorylation on S, 10 Carbamidomethylation on C	264 Phosphorylation on S	22371.1	35994.8	1.60898
Proton-coupled folate transporter	SLC46A1	446	459	VNPHPEFQQFPQSP	13 Phosphorylation on S	458 Phosphorylation on S	31282.1	50046	1.59983
Protein capicua homolog	CIC	1206	1236	SMSETGTAAAPGVSSELLSVAAQTLLSSDTK	2 Oxidation on M, 3 Phosphorylation on S	1208 Phosphorylation on S	28421.3	45428.8	1.5984
SR-related CTD-associated factor 11	SCAF11	612	625	MESCEGETAQGLDR	3 Phosphorylation on S, 4 Carbamidomethylation on C	614 Phosphorylation on S	4220.31	6740.71	1.59721
General transcription factor II-I	GTF2I	75	86	DFVKYCVEEEEK	5 Phosphorylation on Y, 6 Carbamidomethylation on C	79 Phosphorylation on Y	1755.46	2798.44	1.59413
Tyrosine-protein phosphatase non-receptor type 22	PTPN22	661	671	SHDSVGFTPSK	4 Phosphorylation on S	664 Phosphorylation on S	3847.63	6133.06	1.59399
WD repeat-containing protein 44	WDR44	264	280	SELEFEALKTPDLDVPK	10 Phosphorylation on T	273 Phosphorylation on T	2563.06	4081.01	1.59224
Cingulin-like protein 1	CGNL1	297	312	SSSSSTTPTSATSLYK	7 Phosphorylation on T	303 Phosphorylation on T	14128.9	22467	1.59015
E3 ubiquitin-protein ligase UHRF2	UHRF2	665	677	RPASDDECPGDSK	4 Phosphorylation on S, 8 Carbamidomethylation on C	668 Phosphorylation on S	2715.19	4316.13	1.58962
Amyloid beta precursor protein binding family B member 2	APBB2	121	134	NLSPAAVINLTSEK	3 Phosphorylation on S	123 Phosphorylation on S	40980.5	65120	1.58905
Formin-like protein 1	FMNL1	446	456	FSESTPMGTSR	2 Phosphorylation on S	447 Phosphorylation on S	20410.7	32371.7	1.58602
Lysine-specific demethylase 7A	KDM7A	627	640	EEAESQGSPKPLNR	8 Phosphorylation on S	634 Phosphorylation on S	10712.4	16916.5	1.57915
Dedicator of cytokinesis protein 2	DOCK2	1725	1742	QEFMSDTNLSEHAAIPAR	4 Oxidation on M, 5 Phosphorylation on S	1729 Phosphorylation on S	504020	795058	1.57743
Rap guanine nucleotide exchange factor (GEF) 1	RAPGEF1	753	761	FSPFADTFK	7 Phosphorylation on T	759 Phosphorylation on T	1196.02	1886.07	1.57695
MTOR-associated protein MEAK7	MEAK7	433	440	SLLEISGR	6 Phosphorylation on S	438 Phosphorylation on S	10213.7	16099.1	1.57622
Sodium/hydrogen exchanger 6	SLC9A6	619	651	DDDSDLILNDGDISLTYGDSTVNTESATASAPR	4 Phosphorylation on S	622 Phosphorylation on S	47371.7	74612.6	1.57504
Little elongation complex subunit 1	ICE1	1591	1610	QEVGPPLPPLLPPLIATPPR	17 Phosphorylation on T	1607 Phosphorylation on T	1472.4	2318.45	1.57461
Palmitoyltransferase ZDHHC5	ZDHHC5	679	697	SIGSASPGPGQPPLSSPTR	15 Phosphorylation on S	693 Phosphorylation on S	15280.1	24050.7	1.57399
Regulation of nuclear pre-mRNA domain-containing protein 2	RPRD2	730	748	GPTSTSVDSIDGTPVRDER	13 Phosphorylation on T	742 Phosphorylation on T	19966.6	31369.3	1.57109
Tensin-3	TNS3	856	874	YPPFSPPEPQLSSPASLHK	5 Phosphorylation on S	860 Phosphorylation on S	91799.8	144043	1.5691
Coatomer subunit gamma-1	COPG1	632	649	SSPEPVALTESETEYVIR	15 Phosphorylation on Y	646 Phosphorylation on Y	5580.95	8753	1.56837
Membrane-associated phosphatidylinositol transfer protein 1	PITPNM1	591	607	RGSMNNEMLSPEVGPVR	3 Phosphorylation on S, 4 Oxidation on M, 10 Phosphorylation on S	593 Phosphorylation on S, 600 Phosphorylation on S	3967.72	6215.02	1.56639
Calnexin	CANX	553	572	SDAEEDGVTGSQDEEDSKPK	1 Phosphorylation on S, 11 Phosphorylation on S	553 Phosphorylation on S, 563 Phosphorylation on S	175066	273672	1.56326
Tyrosine-protein kinase ABL2	ABL2	68	94	TGGSSPEVLHRPFGCDAESQALNEAIR	5 Phosphorylation on S, 15 Carbamidomethylation on C	72 Phosphorylation on S	203037	317267	1.56261
Protein tweety homolog 2	TTYH2	503	526	GSPPPTYSPSMRPTYMSVADEHLR	2 Phosphorylation on S	504 Phosphorylation on S	23374.3	36524.9	1.56261
Adenylate cyclase type 9	ADCY9	1264	1272	VQVDGSIGR	6 Phosphorylation on S	1269 Phosphorylation on S	8464.17	13204.5	1.56005
AF4/FMR2 family member 4	AFF4	685	694	QRMFSPMEEK	5 Phosphorylation on S	689 Phosphorylation on S	34915	54464.3	1.55991
Heterogeneous nuclear ribonucleoproteins A2/B1	HNRNPA2B1	204	213	GGNFGFGDSR	9 Phosphorylation on S	212 Phosphorylation on S	1281.23	1995.48	1.55748
Rho guanine nucleotide exchange factor (GEF) 11	ARHGEF11	1504	1514	WTDYSLSPPAK	7 Phosphorylation on S	1510 Phosphorylation on S	10513	16367.3	1.55686
V-type proton ATPase subunit D	ATP6V1D	99	126	DNVAGVTLPVFEHYHEGTDSYELTGLAR	21 Phosphorylation on Y	119 Phosphorylation on Y	2136.73	3316.45	1.55211
Microtubule-associated protein 4	MAP4	378	391	GMVSLSEIEEALAK	2 Oxidation on M, 4 Phosphorylation on S	381 Phosphorylation on S	3473.3	5387.4	1.55109
A kinase (PRKA) anchor protein 6	AKAP6	888	907	AEILATDVSVEDEEGTGSPK	18 Phosphorylation on S	905 Phosphorylation on S	36242	56102.9	1.54801
Eukaryotic translation initiation factor 2-alpha kinase 3	EIF2AK3	703	714	EQIEVIAPSPER	9 Phosphorylation on S	711 Phosphorylation on S	26821	41467.1	1.54607
Phosphatidylinositol 3,4,5-trisphosphate 5-phosphatase 2	INPPL1	980	1007	NSFNNPAYYVLEGVPHQLLPLEPPSLAR	8 Phosphorylation on Y	987 Phosphorylation on Y	55974	86474.3	1.5449
Peroxisome proliferator-activated receptor gamma coactivator 1-beta	PPARGC1B	380	395	DSQASPAHSAMAEEVR	5 Phosphorylation on S, 11 Oxidation on M	384 Phosphorylation on S	3079.7	4757.4	1.54476
Calmodulin-binding transcription activator 2	CAMTA2	962	976	REDFSEFPDAGASPR	13 Phosphorylation on S	974 Phosphorylation on S	2557.37	3947.11	1.54343
Transcription factor EB	TFEB	431	459	DLDLMLLDDSLLPLASDPLFSTMSPEASK	5 Oxidation on M, 24 Phosphorylation on S	454 Phosphorylation on S	50011.3	77143.4	1.54252
Erbin	ERBIN	482	492	RYPTPYPDELK	4 Phosphorylation on T	485 Phosphorylation on T	15289.1	23569.3	1.54157
Prolow-density lipoprotein receptor-related protein 1	LRP1	4520	4528	HSLASTDEK	5 Phosphorylation on S	4524 Phosphorylation on S	4108.81	6332.91	1.5413
Eukaryotic translation initiation factor 3 subunit A	EIF3A	490	502	TLSFGSDLNYATR	3 Phosphorylation on S	492 Phosphorylation on S	4166.84	6422.06	1.54123
Toll-like receptor 8	TLR8	1021	1030	YDDLYIDSIR	8 Phosphorylation on S	1028 Phosphorylation on S	18191.9	28030.9	1.54084
Tubulin beta-6 chain	TUBB6	78	103	SGPFGQLFRPDNFIFGQTGAGNNWAK	1 Phosphorylation on S	78 Phosphorylation on S	3214.23	4946.75	1.53901
Myosin-9	MYH9	1302	1322	DFSALESQLQDTQELLQEENR	3 Phosphorylation on S, 7 Phosphorylation on S, 12 Phosphorylation on T	1304 Phosphorylation on S, 1308 Phosphorylation on S, 1313 Phosphorylation on T	14703.3	22622.7	1.53861
A-kinase anchor protein 13	AKAP13	2429	2444	AETFGGFDCHQMNASK	3 Phosphorylation on T, 9 Carbamidomethylation on C, 12 Oxidation on M	2431 Phosphorylation on T	2812.5	4326.31	1.53824
Protein bassoon	BSN	2858	2874	SLSDPKPLSPTAEESAK	3 Phosphorylation on S	2860 Phosphorylation on S	15167.9	23325.5	1.53782
Protein EVI2B	EVI2B	243	259	SPFADGETPEMCMDNIR	1 Phosphorylation on S, 12 Carbamidomethylation on C	243 Phosphorylation on S	6207.79	9541.85	1.53708
Sodium- and chloride-dependent taurine transporter	SLC6A6	16	24	DILKPSPGK	6 Phosphorylation on S	21 Phosphorylation on S	27831.6	42765	1.53656
BUD13 homolog	BUD13	142	151	HDTPDPSPPR	3 Phosphorylation on T	144 Phosphorylation on T	13440.1	20647	1.53622
Tensin-1	TNS1	1353	1369	AVNPTMAAPGSPSLSHR	11 Phosphorylation on S	1363 Phosphorylation on S	92868.5	142462	1.53402
Stress-induced-phosphoprotein 1	STIP1	145	153	SLLSDPTYR	1 Phosphorylation on S	145 Phosphorylation on S	4205.57	6450.01	1.53368
Protein dopey-1	DOP1A	2221	2240	FLDLALALPSENLPQFQMYR	10 Phosphorylation on S	2230 Phosphorylation on S	3619.23	5547.86	1.53288
Ribonuclease inhibitor	RNH1	191	200	DSACQLESLK	2 Phosphorylation on S, 4 Carbamidomethylation on C	192 Phosphorylation on S	2861.81	4374.41	1.52854
Insulin receptor substrate 2	IRS2	341	352	TDSLAATPPAAK	7 Phosphorylation on T	347 Phosphorylation on T	31371.2	47922.9	1.52761
Probable pleckstrin homology domain-containing family N member 1	PLEKHN1	438	473	MSALNLDSGPEAQDHSLDIPHSPLYADPYTPPATSR	25 Phosphorylation on Y	462 Phosphorylation on Y	84157.7	128529	1.52724
Apolipoprotein B receptor	APOBR	377	387	DNGVSLEEEVR	5 Phosphorylation on S	381 Phosphorylation on S	6404.59	9773.69	1.52605
Serine/threonine-protein kinase LMTK1	AATK	1274	1288	AGHSPDSSAPEPGSR	4 Phosphorylation on S	1277 Phosphorylation on S	1744.78	2661.44	1.52538
Ataxin-1-like	ATXN1L	61	84	VSLGGDGTEAITGLTVDQYGMLYK	2 Phosphorylation on S	62 Phosphorylation on S	3235.58	4931.09	1.52402
Histone-lysine N-methyltransferase SETD1A	SETD1A	1174	1197	TVSFSAAEEAPVPEPSTAAPLQAK	3 Phosphorylation on S	1176 Phosphorylation on S	29898.9	45554.3	1.52361
Mediator of RNA polymerase II transcription subunit 26	MED26	328	350	RQELLPNAESPVHWPEQSEGHPR	10 Phosphorylation on S	337 Phosphorylation on S	13214.7	20123.6	1.52282
FYN-binding protein 1	FYB1	662	678	VSESDNNEGSSLPSQHK	2 Phosphorylation on S	663 Phosphorylation on S	244213	371725	1.52213
Tyrosine-protein kinase Lyn	LYN	484	512	AEERPTFDYLQSVLDDFYTATEGQYQQQP	25 Phosphorylation on Y	508 Phosphorylation on Y	201562	306732	1.52177
Pleckstrin homology domain-containing family M member 1	PLEKHM1	459	475	SAAGLCTSPVQDTPESR	6 Carbamidomethylation on C, 8 Phosphorylation on S	466 Phosphorylation on S	65565.5	99609.2	1.51923
Eukaryotic translation initiation factor 3 subunit E	EIF3E	388	407	LGHVVMGNNAVSPYQQVIEK	14 Phosphorylation on Y	401 Phosphorylation on Y	10812.9	16390.8	1.51585
BRCA2 and CDKN1A-interacting protein	BCCIP	282	293	WSFDDVPMTPLR	2 Phosphorylation on S	283 Phosphorylation on S	3582.1	5424.29	1.51428
Protein FAM117A	FAM117A	206	212	LSPCLHR	2 Phosphorylation on S, 4 Carbamidomethylation on C	207 Phosphorylation on S	6350.69	9613.91	1.51384
G patch domain-containing protein 3	GPATCH3	56	66	GPPQASPEAAR	6 Phosphorylation on S	61 Phosphorylation on S	6046.17	9143.9	1.51235
Zinc finger CCCH-type antiviral protein 1	ZC3HAV1	557	571	SSTHASVSPASEPSR	8 Phosphorylation on S	564 Phosphorylation on S	54395	82170.4	1.51063
Heterogeneous nuclear ribonucleoprotein F	HNRNPF	99	114	HSGPNSADSANDGFVR	6 Phosphorylation on S	104 Phosphorylation on S	31274.3	47241.3	1.51055
Erbin	ERBIN	1075	1091	QSSVSSTASVNLGDPTR	3 Phosphorylation on S	1077 Phosphorylation on S	36812.2	55604.8	1.5105
Ribosomal protein S6 kinase alpha-1	RPS6KA1	367	383	GFSFVATGLMEDDGKPR	3 Phosphorylation on S, 10 Oxidation on M	369 Phosphorylation on S	10736.5	16215.8	1.51034
La-related protein 1	LARP1	799	816	HSSNPPLESHVGWVMDSR	3 Phosphorylation on S, 15 Oxidation on M	801 Phosphorylation on S	3765.25	5672.66	1.50658
Histone-lysine N-methyltransferase EHMT1	EHMT1	29	42	EDTPMAADEGSTEK	3 Phosphorylation on T	31 Phosphorylation on T	2314	3485.78	1.50639
Macrophage-stimulating protein receptor	MST1R	1344	1363	AVDDGSVPPEQVQPSPQHCR	15 Phosphorylation on S, 19 Carbamidomethylation on C	1358 Phosphorylation on S	7777.65	11711.3	1.50576
Dolichyl-diphosphooligosaccharide--protein glycosyltransferase subunit STT3B	STT3B	487	501	RENPPVEDSSDEDDK	9 Phosphorylation on S	495 Phosphorylation on S	436879	657807	1.5057
Protein PAXX	PAXX	141	152	LAAAEETITSPK	10 Phosphorylation on S	150 Phosphorylation on S	8971.13	13498.9	1.50471
ATP-dependent RNA helicase DDX42	DDX42	67	99	ANFDEENAYFEDEEEDSSNVDLPYIPAENSPTR	30 Phosphorylation on S	96 Phosphorylation on S	17982.8	27023	1.50272
Fermitin family homolog 3	FERMT3	456	477	TMADSSYASEVQAILAFLSLQR	7 Phosphorylation on Y	462 Phosphorylation on Y	2207.21	3316.81	1.50271
Serine/threonine-protein kinase Nek1	NEK1	1034	1063	EGPSDSEDTVFEETDTDLQELQASMEQLLR	4 Phosphorylation on S	1037 Phosphorylation on S	29068	43680.1	1.50269
Protein tweety homolog 2	TTYH2	494	502	YENVPLIGR	1 Phosphorylation on Y	494 Phosphorylation on Y	23985.6	36009.5	1.50129
Transmembrane channel-like protein 8	TMC8	653	667	LLPELSPEPGSPHSR	11 Phosphorylation on S	663 Phosphorylation on S	7210.07	10814	1.49984
Girdin	CCDC88A	1675	1694	AGSPGSEVVTLQQFLEESNK	3 Phosphorylation on S	1677 Phosphorylation on S	87368	130973	1.4991
Microtubule-associated serine/threonine-protein kinase 3	MAST3	793	809	GPSPSLLSTISLDVMPK	3 Phosphorylation on S	795 Phosphorylation on S	3737.99	5599.73	1.49806
Polyadenylate-binding protein 2	PABPN1	142	162	QMNMSPPPGNAGPVIMSLEEK	5 Phosphorylation on S	146 Phosphorylation on S	176643	264396	1.49678
Mitochondrial fission factor	MFF	129	136	SMSENAVR	3 Phosphorylation on S	131 Phosphorylation on S	63976.6	95587.8	1.49411
WD repeat-containing protein 91	WDR91	343	357	ELLSTSSSQSQCAER	4 Phosphorylation on S, 12 Carbamidomethylation on C	346 Phosphorylation on S	3750.15	5603.02	1.49408
FYVE and coiled-coil domain-containing protein 1	FYCO1	182	197	TLATSTSAYMWKPPSR	15 Phosphorylation on S	196 Phosphorylation on S	16001.5	23893.5	1.4932
Reticulon-4	RTN4	128	161	LPEDDEPPARPPAPAGASPLAEPAAPPSTPAAPK	29 Phosphorylation on T	156 Phosphorylation on T	1.00466e+06	1.4996e+06	1.49264
Programmed cell death protein 4	PDCD4	74	86	GDSVSDNGSEAVR	3 Phosphorylation on S	76 Phosphorylation on S	66774.2	99584.7	1.49137
Nuclear autoantigenic sperm protein	NASP	489	512	SLQENEEEEIGNLELAWDMLDLAK	1 Phosphorylation on S	489 Phosphorylation on S	15532.1	23140.7	1.48986
Supervillin	SVIL	1278	1296	SPVELEEDFDVIFDPYAPK	1 Phosphorylation on S	1278 Phosphorylation on S	36336.5	54092.5	1.48866
Death-inducer obliterator 1	DIDO1	1724	1735	NDSPVADMEDSR	3 Phosphorylation on S, 8 Oxidation on M	1726 Phosphorylation on S	11127.8	16561.7	1.48831
Vacuolar fusion protein MON1 homolog A	MON1A	89	106	QISQDFSELSTQLTGVAR	3 Phosphorylation on S	91 Phosphorylation on S	3838.75	5691.75	1.48271
Tyrosine-protein kinase SYK	SYK	299	328	KPAPPQGSRPESTVSFNPYEPTGGPWGPDR	19 Phosphorylation on Y	317 Phosphorylation on Y	31279.9	46369	1.48239
Centrosomal protein of 170 kDa protein B	CEP170B	1288	1313	DTDDDEEEPDPYGFIVQTAEIAEIAR	12 Phosphorylation on Y	1299 Phosphorylation on Y	3739.26	5537.15	1.48082
Polyhomeotic-like protein 3	PHC3	267	275	GGSPGLESR	3 Phosphorylation on S	269 Phosphorylation on S	8682.63	12857.3	1.48081
Tensin-3	TNS3	646	663	GISNGPNPPDTQQLCPGK	3 Phosphorylation on S, 15 Carbamidomethylation on C	648 Phosphorylation on S	391382	579401	1.4804
DDB1- and CUL4-associated factor 8	DCAF8	78	95	DSDSMEDTGHYSINDESR	2 Phosphorylation on S	79 Phosphorylation on S	100073	148042	1.47934
RB1-inducible coiled-coil protein 1	RB1CC1	620	639	AAQSLDEMSQTITDLLNEQK	4 Phosphorylation on S	623 Phosphorylation on S	3228.07	4763.63	1.47569
Histone-lysine N-methyltransferase SETD2	SETD2	98	116	QSDSPNSPAPPLQVDSNPK	7 Phosphorylation on S	104 Phosphorylation on S	5284.88	7797.31	1.4754
FHF complex subunit HOOK-interacting protein 1B	FHIP1B	508	522	QQSLGGSESPGPVPR	3 Phosphorylation on S	510 Phosphorylation on S	48881.2	72067.3	1.47434
FK506-binding protein 15	FKBP15	1031	1061	VLGPPTSIPPKPPGPVTMDSESEEMLAADQR	17 Phosphorylation on T	1047 Phosphorylation on T	41743	61475.5	1.47271
Histone acetyltransferase KAT7	KAT7	119	129	NTADHDESPPR	8 Phosphorylation on S	126 Phosphorylation on S	16331.2	24047.7	1.4725
Ras-related protein Rab-9A	RAB9A	179	192	SEHLIQTDTVNLHR	1 Phosphorylation on S	179 Phosphorylation on S	32019.9	47140.3	1.47222
Ankyrin-1	ANK1	773	783	LGYISVTDVLK	5 Phosphorylation on S	777 Phosphorylation on S	2740.65	4034.42	1.47207
Microtubule cross-linking factor 2	MTCL2	1452	1462	DRSLWNLHQGK	3 Phosphorylation on S	1454 Phosphorylation on S	2438.49	3586.74	1.47089
Transmembrane protein 201	TMEM201	440	448	VSPSSLPGR	2 Phosphorylation on S	441 Phosphorylation on S	3205.85	4704.03	1.46733
CYFIP-related Rac1 interactor B	CYRIB	187	199	MSLFYAEATPMLK	2 Phosphorylation on S	188 Phosphorylation on S	1674.7	2455.56	1.46627
Zinc finger transcription factor Trps1	TRPS1	969	982	GSGEEQVNGSPLER	2 Phosphorylation on S	970 Phosphorylation on S	3799.78	5571.04	1.46615
Talin-1	TLN1	2334	2350	EADESLNFEEQILEAAK	5 Phosphorylation on S	2338 Phosphorylation on S	24379.3	35724.8	1.46537
Paired amphipathic helix protein Sin3a	SIN3A	855	864	HNGVGGSPPK	7 Phosphorylation on S	861 Phosphorylation on S	1778.08	2604.52	1.46479
Exportin-4	XPO4	514	530	HQQQFLASPGSSTIDNK	8 Phosphorylation on S	521 Phosphorylation on S	92348.2	135244	1.4645
Tyrosine-protein kinase ABL2	ABL2	992	1023	LLQHPSTCSDPEEEPTAPPAGQHTPETQEGGK	8 Carbamidomethylation on C, 9 Phosphorylation on S	1000 Phosphorylation on S	282212	413248	1.46432
TP53-binding protein 1	TP53BP1	559	584	LPADSENVLVTPSQDDQVEMSQNVDK	13 Phosphorylation on S	571 Phosphorylation on S	17738.6	25929.2	1.46174
mRNA decay activator protein ZFP36L2	ZFP36L2	427	446	LSESPVFDAPPSPPDSLSDR	4 Phosphorylation on S	430 Phosphorylation on S	421072	614705	1.45986
Ankyrin repeat and KH domain containing 1	ANKHD1	806	817	SLELIQGEPLNK	1 Phosphorylation on S	806 Phosphorylation on S	5013.79	7314.38	1.45885
Transitional endoplasmic reticulum ATPase	VCP	773	806	FPSGNQGGAGPSQGSGGGTGGSVYTEDNDDDLYG	24 Phosphorylation on Y	796 Phosphorylation on Y	50850.7	74169.7	1.45858
Golgi reassembly-stacking protein 2	GORASP2	213	228	ISLPGQMTGTPITPLK	7 Oxidation on M, 10 Phosphorylation on T	222 Phosphorylation on T	37592	54823.2	1.45837
Golgi reassembly-stacking protein 2	GORASP2	213	228	ISLPGQMTGTPITPLK	7 Oxidation on M, 13 Phosphorylation on T	225 Phosphorylation on T	51704.3	75386.7	1.45803
Replication factor C subunit 1	RFC1	855	886	SDLFFHDYSIAPLFVQENYLHVKPVAAGGDMK	19 Phosphorylation on Y	873 Phosphorylation on Y	1920.95	2800.65	1.45796
Pleckstrin homology domain-containing family A member 2	PLEKHA2	119	130	AGTVPLATEVLK	3 Phosphorylation on T	121 Phosphorylation on T	5811.98	8469.09	1.45718
TCF3 fusion partner homolog	TFPT	164	171	EGLSPSQR	4 Phosphorylation on S	167 Phosphorylation on S	29895.8	43526.7	1.45595
Septin-7	SEPTIN7	7	24	SAAAEERSVNCGTMAQPK	8 Phosphorylation on S, 11 Carbamidomethylation on C, 13 Phosphorylation on T	14 Phosphorylation on S, 19 Phosphorylation on T	1629.72	2372.75	1.45593
Probable RNA-binding protein 19	RBM19	928	952	SAVLDGILEQLEDEDNSDGEQALQL	17 Phosphorylation on S	944 Phosphorylation on S	4414.46	6427.09	1.45592
28 kDa heat- and acid-stable phosphoprotein	PDAP1	57	73	SLDSDESEDEDDDYQQK	4 Phosphorylation on S	60 Phosphorylation on S	40408.4	58709.9	1.45291
Oxysterol-binding protein-related protein 9	OSBPL9	332	359	RPDTTESLNSSMSNGTSDADLFDSHDDR	12 Oxidation on M, 24 Phosphorylation on S	355 Phosphorylation on S	2866.48	4164.28	1.45275
Thioredoxin reductase 1, cytoplasmic	TXNRD1	370	380	IEQIEAGTPGR	8 Phosphorylation on T	377 Phosphorylation on T	5119.94	7427.88	1.45078
Mitogen-activated protein kinase 6	MAPK6	384	399	ALSDVTDEEEVQVDPR	3 Phosphorylation on S, 6 Phosphorylation on T	386 Phosphorylation on S, 389 Phosphorylation on T	11120.9	16126.8	1.45014
Transmembrane protein 154	TMEM154	129	149	VPIFEEDTPSVMEIEMEELDK	10 Phosphorylation on S, 16 Oxidation on M	138 Phosphorylation on S	4020.91	5827.6	1.44932
RUN and FYVE domain-containing protein 4	RUFY4	229	248	TPDLCKPLQPSHLPTFLEEK	1 Phosphorylation on T, 5 Carbamidomethylation on C	229 Phosphorylation on T	5260.68	7615.26	1.44758
Integrator complex subunit 3	INTS3	507	522	IEEPVSMEMDNHLSDK	9 Oxidation on M, 14 Phosphorylation on S	520 Phosphorylation on S	4478.21	6482.49	1.44756
ZZ-type zinc finger-containing protein 3	ZZZ3	320	335	DSEEEVDVVGDSSASK	2 Phosphorylation on S	321 Phosphorylation on S	13911.6	20133.1	1.44722
Probable ubiquitin carboxyl-terminal hydrolase MINDY-4	MINDY4	111	129	HSETTLVNIYDLSDEDTGR	13 Phosphorylation on S	123 Phosphorylation on S	14850.2	21476.5	1.44621
Zinc finger, MYND-type containing 8	ZMYND8	485	512	TGQAGSLSGSPKPFSPQAPTPIMTKPDK	15 Phosphorylation on S	499 Phosphorylation on S	11202.2	16189.8	1.44523
Apoptotic chromatin condensation inducer in the nucleus	ACIN1	238	256	LPEYSQTAEEEEDQETPSR	7 Phosphorylation on T	244 Phosphorylation on T	3595.68	5195.3	1.44487
14-3-3 protein beta/alpha	YWHAB	225	246	DNLTLWTSENQGDEGDAGEGEN	8 Phosphorylation on S	232 Phosphorylation on S	149122	215449	1.44479
Mitochondrial antiviral-signaling protein	MAVS	171	191	MSGGSLIPSPNQQALSPQPSR	1 Oxidation on M, 16 Phosphorylation on S	186 Phosphorylation on S	8123.35	11730.8	1.44408
Rho GDP-dissociation inhibitor 1	ARHGDIA	59	74	VAVSADPNVPNVIVTR	4 Phosphorylation on S	62 Phosphorylation on S	21912.1	31627.7	1.44339
Protein MON2 homolog	MON2	528	544	RDEQAASDPMDQETVSR	7 Phosphorylation on S, 10 Oxidation on M	534 Phosphorylation on S	42810.3	61790.4	1.44335
Centromere protein U	CENPU	180	199	LHSAQLSPVDETPATQSQLK	3 Phosphorylation on S	182 Phosphorylation on S	21597.2	31163.8	1.44296
Peregrin	BRPF1	853	870	DGQTDSAAEESSSQETSK	6 Phosphorylation on S	858 Phosphorylation on S	2401.1	3463.2	1.44234
Anion exchange protein 2	SLC4A2	108	137	RPGASPTGETPTIEEGEEDEEEASEAEGFR	5 Phosphorylation on S	112 Phosphorylation on S	2.08397e+06	3.00558e+06	1.44224
Natural killer cell receptor 2B4	CD244	284	296	ASGSPSAVQEDGR	4 Phosphorylation on S	287 Phosphorylation on S	2051.39	2956.21	1.44107
Formin-binding protein 1	FNBP1	294	304	TVSDNSLSSSK	3 Phosphorylation on S	296 Phosphorylation on S	163145	235050	1.44074
Nuclear receptor coactivator 3	NCOA3	831	844	SPQPVQSVRPPYNR	1 Phosphorylation on S	831 Phosphorylation on S	36115.9	52024.9	1.4405
Sodium-dependent phosphate transporter 2	SLC20A2	314	323	ALSMTHGSAK	3 Phosphorylation on S	316 Phosphorylation on S	22394.2	32236.1	1.43949
SUMO-activating enzyme subunit 1	SAE1	5	25	EEAGGGGGGGISEEEAAQYDR	12 Phosphorylation on S	16 Phosphorylation on S	9582.27	13789.9	1.43911
Actin, cytoplasmic 1	ACTB	197	206	GYSFTTTAER	2 Phosphorylation on Y	198 Phosphorylation on Y	18750.6	26962.2	1.43794
Serine/threonine-protein phosphatase PGAM5, mitochondrial	PGAM5	76	87	NVESGEDELTSR	4 Phosphorylation on S	79 Phosphorylation on S	5212.59	7492.61	1.43741
Pleckstrin homology domain-containing family M member 1	PLEKHM1	279	303	SPDHSEEPMSYDSDLGMANTDDPDR	1 Phosphorylation on S, 9 Oxidation on M	279 Phosphorylation on S	141514	203386	1.43721
A kinase (PRKA) anchor protein 6	AKAP6	525	538	SSVVPTMVSPGAPK	9 Phosphorylation on S	533 Phosphorylation on S	197403	283523	1.43627
Nuclear factor 1 C-type	NFIC	284	311	SGSMEEDVDTSPGGDYYTSPNSPTSSSR	4 Oxidation on M, 22 Phosphorylation on S	305 Phosphorylation on S	3736.56	5366.64	1.43625
Heat shock protein HSP 90-beta	HSP90AB1	243	263	EDEEKPKIEDVGSDEEDDSGK	13 Phosphorylation on S	255 Phosphorylation on S	1428.64	2051.19	1.43576
Caspase recruitment domain-containing protein 9	CARD9	276	288	NSPYIQVLEEDWR	2 Phosphorylation on S	277 Phosphorylation on S	6616.81	9486.41	1.43368
Prelamin-A/C	LMNA	546	568	SLTMVEDNEDDDEDGEELLHHHR	3 Phosphorylation on T	548 Phosphorylation on T	99152.2	142133	1.43349
Myocyte-specific enhancer factor 2D	MEF2D	120	129	ASEELDGLFR	2 Phosphorylation on S	121 Phosphorylation on S	3427.22	4911.31	1.43303
Cobalamin binding intrinsic factor	CBLIF	384	417	TYWEFLSGKTPLDEGVAYYIPFNHEHITANFTQY	18 Phosphorylation on Y	401 Phosphorylation on Y	4105.14	5878.72	1.43204
Prickle planar cell polarity protein 3	PRICKLE3	436	444	HSMPELGLR	2 Phosphorylation on S, 3 Oxidation on M	437 Phosphorylation on S	4825.23	6908.98	1.43184
RNA-binding protein 7	RBM7	134	143	SFSSPEDYQR	3 Phosphorylation on S	136 Phosphorylation on S	97345.9	139359	1.43159
Fibronectin type-III domain-containing protein 3A	FNDC3A	244	255	SCTQVDPEMEEK	1 Phosphorylation on S, 2 Carbamidomethylation on C	244 Phosphorylation on S	3610.77	5168.73	1.43148
Adenomatous polyposis coli protein	APC	1437	1448	TPPPPPQTVQAK	1 Phosphorylation on T	1437 Phosphorylation on T	5093.86	7291.66	1.43146
Ras GTPase-activating-like protein IQGAP2	IQGAP2	656	666	LWSASEDLLVR	3 Phosphorylation on S	658 Phosphorylation on S	1582.39	2263.58	1.43048
Guanine nucleotide exchange factor subunit RIC1	RIC1	1034	1044	TLSMPTGPSGK	3 Phosphorylation on S	1036 Phosphorylation on S	41938.3	59976.8	1.43012
Ras-related protein Rab-7b	RAB7B	175	188	YQGTAENHLIDSIK	12 Phosphorylation on S	186 Phosphorylation on S	53916.3	77079.5	1.42962
Poly(rC)-binding protein 1	PCBP1	161	177	QICLVMLETLSQSPQGR	3 Carbamidomethylation on C, 13 Phosphorylation on S	173 Phosphorylation on S	29460.8	42105.9	1.42922
Golgin subfamily A member 3	GOLGA3	1042	1054	ALEVELQNVGQSK	12 Phosphorylation on S	1053 Phosphorylation on S	1477.46	2111.35	1.42904
Mesoderm induction early response protein 3	MIER3	155	174	ESEIEDVETDSGNSPEDLRR	2 Phosphorylation on S	156 Phosphorylation on S	6361.98	9088.7	1.4286
AN1-type zinc finger protein 1	ZFAND1	216	233	LCHVPSGEALPLDHTLER	2 Carbamidomethylation on C, 15 Phosphorylation on T	230 Phosphorylation on T	10482.4	14959.7	1.42712
Actin, cytoplasmic 1	ACTB	85	95	IWHHTFYNELR	7 Phosphorylation on Y	91 Phosphorylation on Y	6978.29	9957.79	1.42697
Serine/threonine-protein kinase LMTK2	LMTK2	609	625	ATSIPGSPFNLFSDLDK	7 Phosphorylation on S	615 Phosphorylation on S	18834	26868.8	1.42661
18S rRNA aminocarboxypropyltransferase	TSR3	227	242	DTPEEDIDPFDVDSGR	2 Phosphorylation on T	228 Phosphorylation on T	15833.1	22587.2	1.42658
Interleukin-10 receptor subunit beta	IL10RB	295	306	LSIISEESEGSK	5 Phosphorylation on S	299 Phosphorylation on S	5196.25	7410.7	1.42616
V-type proton ATPase subunit D	ATP6V1D	99	126	DNVAGVTLPVFEHYHEGTDSYELTGLAR	14 Phosphorylation on Y	112 Phosphorylation on Y	28934.7	41260.3	1.42598
AHNAK nucleoprotein (desmoyokin)	AHNAK	3092	3100	VQTPEVDVK	3 Phosphorylation on T	3094 Phosphorylation on T	1059.71	1510.16	1.42506
Syntaxin-12	STX12	204	232	DLAMMIHDQGDLIDSIEANVESSEVHVER	4 Oxidation on M, 5 Oxidation on M, 15 Phosphorylation on S	218 Phosphorylation on S	4153.34	5916.98	1.42463
Bisphosphoglycerate mutase	BPGM	118	140	SYNVTPPPIEESHPYFHEIYSDR	5 Phosphorylation on T	122 Phosphorylation on T	5491.5	7820.61	1.42413
CapZ-interacting protein	RCSD1	211	239	SKDPGSPQLNQEAMADGVEGTPWSAEKPR	6 Phosphorylation on S	216 Phosphorylation on S	10987	15639.2	1.42342
Tyrosine-protein kinase Lyn	LYN	391	400	VIEDNEYTAR	8 Phosphorylation on T	398 Phosphorylation on T	10348.6	14725.7	1.42296
Cdc42 effector protein 4	CDC42EP4	261	290	ASWDQASMLPPHAVEDDGWAVVAPSPSSAR	8 Oxidation on M, 25 Phosphorylation on S	285 Phosphorylation on S	37260.6	52988.2	1.4221
Battenin	CLN3	10	27	RLEDSEREETDSEPQAPR	5 Phosphorylation on S	14 Phosphorylation on S	11332.8	16114.9	1.42197
AMMECR1-like protein	AMMECR1L	79	100	MNTASGALSPLPRPNGTANSTK	9 Phosphorylation on S	87 Phosphorylation on S	3595.68	5112.09	1.42173
Serine/threonine-protein kinase 24	STK24	176	192	RNTFVGTPFWMAPEVIK	3 Phosphorylation on T, 11 Oxidation on M	178 Phosphorylation on T	14646.1	20818.9	1.42146
Cyclin-Y	CCNY	98	117	YSSCSTIFLDDSTVSQPNLK	3 Phosphorylation on S, 4 Carbamidomethylation on C	100 Phosphorylation on S	590260	838830	1.42112
Transducin-like enhancer protein 3	TLE3	262	275	VSPAHSPPENGLDK	2 Phosphorylation on S	263 Phosphorylation on S	17527.1	24902.9	1.42082
Receptor-interacting serine/threonine-protein kinase 1	RIPK1	21	30	TDLDSGGFGK	5 Phosphorylation on S	25 Phosphorylation on S	4366.66	6203.48	1.42065
SH3 domain-binding protein 1	SH3BP1	628	651	RLPASPVISNMPAQVDQGVATEDR	5 Phosphorylation on S, 11 Oxidation on M	632 Phosphorylation on S	10588.7	15032.4	1.41966
Zinc finger MYM-type protein 4	ZMYM4	1181	1189	KSVVPVEPR	2 Phosphorylation on S	1182 Phosphorylation on S	2763.44	3920.78	1.4188
Osteopontin	SPP1	230	248	ESQESADQSDVIDSQASSK	14 Phosphorylation on S	243 Phosphorylation on S	5926.63	8406	1.41834
RNA exonuclease 1 homolog	REXO1	38	70	GPGAPGSGGAASPASGLGYDPYNPELPQPPVQR	22 Phosphorylation on Y	59 Phosphorylation on Y	7590.5	10762.9	1.41795
Sodium- and chloride-dependent taurine transporter	SLC6A6	25	41	SPGTRPEDEADGKPPQR	1 Phosphorylation on S	25 Phosphorylation on S	26100	36982.3	1.41695
Ubiquitin carboxyl-terminal hydrolase 1	USP1	54	73	GSEIDQVVPAAQSSPVSCEK	13 Phosphorylation on S, 18 Carbamidomethylation on C	66 Phosphorylation on S	29677	42045.7	1.41678
Transcription factor JunD	JUND	235	262	DEPQTVPDVPSFGDSPPLSPIDMDTQER	19 Phosphorylation on S	253 Phosphorylation on S	34166.6	48396.9	1.4165
Choline-phosphate cytidylyltransferase A	PCYT1A	342	353	TSPSSSPASLSR	6 Phosphorylation on S	347 Phosphorylation on S	171413	242714	1.41596
Phosphatidylinositol 3,4,5-trisphosphate 5-phosphatase 2	INPPL1	1172	1191	IRESIQEDLAEEAPCPQGGR	4 Phosphorylation on S, 15 Carbamidomethylation on C	1175 Phosphorylation on S	6730.02	9526.15	1.41547
Rho guanine nucleotide exchange factor (GEF) 11	ARHGEF11	270	280	FPSISESLVNR	3 Phosphorylation on S	272 Phosphorylation on S	5586.83	7900.83	1.41419
Pleckstrin homology domain containing, family G (with RhoGef domain) member 1	PLEKHG1	687	701	ASSAGESNACPPEVR	3 Phosphorylation on S, 10 Carbamidomethylation on C	689 Phosphorylation on S	22434.3	31685.2	1.41236
Smad nuclear-interacting protein 1	SNIP1	370	383	EDEDDEEEEMVSDS	10 Oxidation on M, 14 Phosphorylation on S	383 Phosphorylation on S	2536.79	3577.59	1.41028
Rho GTPase-activating protein 17	ARHGAP17	481	494	RPASMAVMEGDLVK	4 Phosphorylation on S, 8 Oxidation on M	484 Phosphorylation on S	25958.1	36601.2	1.41001
26S proteasome non-ATPase regulatory subunit 11	PSMD11	176	185	TYHALSNLPK	2 Phosphorylation on Y	177 Phosphorylation on Y	1478.72	2084.58	1.40972
Ras GTPase-activating protein-binding protein 1	G3BP1	229	245	STSPAPADVAPAQEDLR	1 Phosphorylation on S	229 Phosphorylation on S	1.6559e+06	2333352	1.40911
Cytoplasmic tRNA 2-thiolation protein 2	CTU2	192	207	VLGAEAGASPAQGEAR	9 Phosphorylation on S	200 Phosphorylation on S	2610.51	3677.94	1.4089
CAP-Gly domain-containing linker protein 1	CLIP1	1297	1322	VEMMSEAALNGNGEDLNSYDSDDQEK	3 Oxidation on M, 21 Phosphorylation on S	1317 Phosphorylation on S	13797.2	19434.2	1.40856
Phostensin	PPP1R18	372	394	AQQNLCSGPSPLPPEHSGTEGSR	6 Carbamidomethylation on C, 10 Phosphorylation on S	381 Phosphorylation on S	91597.9	128982	1.40813
Transferrin receptor protein 1	TFRC	28	39	QVDGDNSHVEMK	7 Phosphorylation on S	34 Phosphorylation on S	7392.57	10404.1	1.40738
Sorting nexin-29	SNX29	444	473	EASSPGQGSPLSSLLPSASVPESMTVHELR	9 Phosphorylation on S	452 Phosphorylation on S	46953.6	66073.3	1.4072
Potassium channel subfamily K member 13	KCNK13	342	350	LSGEMISMK	2 Phosphorylation on S	343 Phosphorylation on S	3227.44	4540.72	1.40691
IQ motif and SEC7 domain-containing protein 1	IQSEC1	195	222	QVSVTNDGSQLGALVPSECGDLSDPALK	9 Phosphorylation on S, 19 Carbamidomethylation on C	203 Phosphorylation on S	2119.65	2979.85	1.40582
CapZ-interacting protein	RCSD1	333	346	SPDANMPEEEGVVR	1 Phosphorylation on S, 6 Oxidation on M	333 Phosphorylation on S	14938.3	20980.2	1.40446
Nuclear cap-binding protein subunit 2	NCBP2	11	21	SDSYVELSEYR	3 Phosphorylation on S	13 Phosphorylation on S	34774	48830.1	1.40421
Mitogen-activated protein kinase kinase kinase kinase 4	MAP4K4	628	644	DSPLQGGGQQNSQAGQR	2 Phosphorylation on S	629 Phosphorylation on S	1338.83	1879.04	1.40349
Sodium/calcium exchanger 1	SLC8A1	387	405	AVSMHEVNMEMAENDPVSK	3 Phosphorylation on S, 4 Oxidation on M	389 Phosphorylation on S	26318.1	36923.8	1.40298
Rab3 GTPase-activating protein non-catalytic subunit	RAB3GAP2	445	458	GGFSPFGNTQGPSR	4 Phosphorylation on S	448 Phosphorylation on S	12672.9	17769.2	1.40214
Ras-related protein Rab-44	RAB44	107	117	NVFGSSPGTHR	5 Phosphorylation on S	111 Phosphorylation on S	5511.03	7723.3	1.40143
Lamin-B2	LMNB2	419	430	LETEDTSGSPSR	3 Phosphorylation on T	421 Phosphorylation on T	8188.15	11473.7	1.40125
Histone deacetylase 5	HDAC5	660	669	SPTDQPTVVK	1 Phosphorylation on S	660 Phosphorylation on S	5101.81	7147.85	1.40104
CDK5 regulatory subunit-associated protein 2	CDK5RAP2	1190	1202	ILRPLTPEMIDGK	6 Phosphorylation on T	1195 Phosphorylation on T	8214.46	11501.3	1.40013
Misshapen-like kinase 1	MINK1	785	794	TLDEAPKPPK	1 Phosphorylation on T	785 Phosphorylation on T	9699.05	13579.4	1.40007
Programmed cell death protein 5	PDCD5	115	126	KVMDSDEDDADY	3 Oxidation on M, 5 Phosphorylation on S	119 Phosphorylation on S	20347.8	28467	1.39902
Synaptosomal-associated protein 23	SNAP23	27	40	ILGLAIESQDAGIK	8 Phosphorylation on S	34 Phosphorylation on S	42132.7	58923	1.39851
Vacuolar protein sorting-associated protein 18 homolog	VPS18	2	14	ASILDEYEDSLSR	1 Acetylation (N-term), 10 Phosphorylation on S	11 Phosphorylation on S	19160.7	26787.1	1.39803
Sulfate transporter	SLC26A2	7	14	EQHDLSPR	6 Phosphorylation on S	12 Phosphorylation on S	18510.2	25876.3	1.39795
Guanine nucleotide exchange protein SMCR8	SMCR8	510	533	TISEDSIEVLSTCPSEALIPDDFK	3 Phosphorylation on S, 13 Carbamidomethylation on C	512 Phosphorylation on S	68850	96224.2	1.39759
Ubiquitin carboxyl-terminal hydrolase 5	USP5	604	628	GTGLQPGEEELPDIAPPLVTPDEPK	20 Phosphorylation on T	623 Phosphorylation on T	101885	142274	1.39642
Plasma membrane calcium-transporting ATPase 1	ATP2B1	1203	1220	SATSSSPGSPLHSLETSL	9 Phosphorylation on S	1211 Phosphorylation on S	49767.8	69449.5	1.39547
Protein O-GlcNAcase	OGA	511	535	SPEMSMQEDCIPDVAPMQTDEQTQK	1 Phosphorylation on S, 10 Carbamidomethylation on C	511 Phosphorylation on S	13311.6	18567.3	1.39482
Erbin	ERBIN	867	879	SHSITNMETGGLK	3 Phosphorylation on S, 7 Oxidation on M	869 Phosphorylation on S	24960	34793.4	1.39397
Unconventional myosin-IXb	MYO9B	1359	1379	SGDPSAGPDAGLSPGSQGDSK	13 Phosphorylation on S	1371 Phosphorylation on S	381810	531811	1.39287
Low-density lipoprotein receptor-related protein 6	LRP6	1478	1495	GTYFPAILNPPPSPATER	13 Phosphorylation on S	1490 Phosphorylation on S	60581.3	84375.1	1.39276
Casein kinase II subunit beta	CSNK2B	192	212	IHPMAYQLQLQAASNFKSPVK	18 Phosphorylation on S	209 Phosphorylation on S	6963.07	9697.18	1.39266
KICSTOR complex protein SZT2	SZT2	1894	1921	TPPGPAPPQPSLPVLPGPSLPDFWLIVR	1 Phosphorylation on T	1894 Phosphorylation on T	6226.82	8671.29	1.39257
ATP-dependent RNA helicase DDX50	DDX50	80	89	FSDEFSPSHK	6 Phosphorylation on S	85 Phosphorylation on S	4878.75	6793.77	1.39252
Serine/arginine repetitive matrix protein 1	SRRM1	572	587	SPSPAPPPPPPPPPPR	1 Phosphorylation on S, 3 Phosphorylation on S	572 Phosphorylation on S, 574 Phosphorylation on S	6396.26	8900.39	1.3915
Y-box-binding protein 1	YBX1	100	116	SVGDGETVEFDVVEGEK	1 Phosphorylation on S	100 Phosphorylation on S	8719.51	12123	1.39033
Striated muscle-specific serine/threonine-protein kinase	SPEG	1988	2011	DQEAPSPEALPSPGQESPDGPSPR	6 Phosphorylation on S	1993 Phosphorylation on S	35004.3	48662.1	1.39017
Hepatoma-derived growth factor	HDGF	157	167	RAGDVLEDSPK	9 Phosphorylation on S	165 Phosphorylation on S	80758.2	112203	1.38937
Leukocyte immunoglobulin-like receptor subfamily B member 3	LILRB3	804	837	QGAAASPLSQAGEAPEEPSVYATLAAARPEAVPK	21 Phosphorylation on Y	824 Phosphorylation on Y	29792.5	41369.3	1.38858
FK506-binding protein 15	FKBP15	342	359	SNSLSEQLTVNSNPDTVK	3 Phosphorylation on S	344 Phosphorylation on S	486649	675612	1.38829
Dermatan-sulfate epimerase	DSE	793	801	IFAISQQQR	5 Phosphorylation on S	797 Phosphorylation on S	88275.4	122544	1.3882
Myotubularin-related protein 5	SBF1	19	30	GSGEGQGQILQR	2 Phosphorylation on S	20 Phosphorylation on S	2600.86	3608.97	1.38761
D-aminoacyl-tRNA deacylase 1	DTD1	194	207	SASSGAEGDVSSER	4 Phosphorylation on S	197 Phosphorylation on S	51112.1	70887.9	1.38691
THO complex subunit 4	ALYREF	107	132	LLVSNLDFGVSDADIQELFAEFGTLK	24 Phosphorylation on T	130 Phosphorylation on T	3468.04	4809.16	1.38671
DNA replication licensing factor MCM4	MCM4	113	121	QRPDLGSAR	7 Phosphorylation on S	119 Phosphorylation on S	1381.63	1913.53	1.38498
Mitogen-activated protein kinase 14	MAPK14	174	186	HTDDEMTGYVATR	7 Phosphorylation on T, 9 Phosphorylation on Y	180 Phosphorylation on T, 182 Phosphorylation on Y	172715	238766	1.38242
Homeobox-containing protein 1	HMBOX1	146	161	SYSFEASEEDLDVDDK	3 Phosphorylation on S	148 Phosphorylation on S	10538.6	14558.1	1.3814
Microtubule-associated protein 1S	MAP1S	460	469	ANSQDSLASR	3 Phosphorylation on S	462 Phosphorylation on S	9948.72	13736.1	1.38069
Epidermal growth factor receptor	EGFR	689	707	ELVEPLTPSGEAPNQAHLR	7 Phosphorylation on T	695 Phosphorylation on T	113140	156120	1.37988
Insulin-like growth factor-binding protein 3	IGFBP3	189	206	VDYESQSTDTQNFSSESK	14 Phosphorylation on S	202 Phosphorylation on S	7259.59	10006.7	1.37842
Protein IWS1 homolog	IWS1	379	392	ETTVASDSEEEAGK	6 Phosphorylation on S, 8 Phosphorylation on S	384 Phosphorylation on S, 386 Phosphorylation on S	4989.32	6877.12	1.37837
Syntaxin-12	STX12	204	232	DLAMMIHDQGDLIDSIEANVESSEVHVER	15 Phosphorylation on S	218 Phosphorylation on S	9885.46	13621.2	1.3779
Interferon activated gene 207	IFI207	98	119	NGQEAGPATPTSTTSHMLTSER	9 Phosphorylation on T, 17 Oxidation on M	106 Phosphorylation on T	26237.5	36145.4	1.37763
N-alpha-acetyltransferase 80	NAA80	1	11	MELILSTSPAK	1 Acetylation (N-term), 1 Oxidation on M, 8 Phosphorylation on S	8 Phosphorylation on S	30894.2	42556.5	1.37749
Cytoplasmic protein NCK2	NCK2	88	108	DASPTPSTDAEYPANGSGADR	3 Phosphorylation on S	90 Phosphorylation on S	160796	221475	1.37736
Poly(rC)-binding protein 2	PCBP2	242	272	LHQLAMQQSHFPMTHGNTGFSGIESSSPEVK	6 Oxidation on M, 27 Phosphorylation on S	268 Phosphorylation on S	21305.5	29342	1.3772
AHNAK nucleoprotein (desmoyokin)	AHNAK	136	150	SEDGVEGDLGETQSR	1 Phosphorylation on S	136 Phosphorylation on S	3.92772e+06	5.40849e+06	1.37701
Large ribosomal subunit protein eL34	RPL34	10	19	RLSYNTASNK	3 Phosphorylation on S	12 Phosphorylation on S	6972.53	9598.27	1.37658
Mitogen-activated protein kinase 14	MAPK14	174	186	HTDDEMTGYVATR	7 Phosphorylation on T	180 Phosphorylation on T	22502.5	30965.7	1.3761
RUN and FYVE domain-containing protein 1	RUFY1	10	20	AGQDSEPEPER	5 Phosphorylation on S	14 Phosphorylation on S	57799.2	79483.4	1.37517
Phenylalanine--tRNA ligase alpha subunit	FARSA	299	311	THSQGGYGSQGYK	3 Phosphorylation on S	301 Phosphorylation on S	1133.83	1558.93	1.37493
Ras-related protein Rab-38	RAB38	176	201	HILANECDLLESIEPDIVKPHLTSPK	7 Carbamidomethylation on C, 12 Phosphorylation on S	187 Phosphorylation on S	1.48354e+06	2.03772e+06	1.37355
Natural resistance-associated macrophage protein 2	SLC11A2	546	568	LGLTAQPELYLLNTVDADSVVSR	22 Phosphorylation on S	567 Phosphorylation on S	17194.2	23610.3	1.37315
Nonsense-mediated mRNA decay factor SMG9	SMG9	109	134	GPVAGTGASTPEGTAPPPPTAPAPPK	9 Phosphorylation on S	117 Phosphorylation on S	133759	183427	1.37133
General transcription factor II-I	GTF2I	703	717	TPTQTNGSNVPFKPR	1 Phosphorylation on T	703 Phosphorylation on T	9608.41	13176.2	1.37132
AF4/FMR2 family member 1	AFF1	377	389	DPLHVSPATQSQK	6 Phosphorylation on S	382 Phosphorylation on S	50139	68755.5	1.3713
Intron Large complex component GCFC2	GCFC2	406	433	ELSGSCDHQEGMSSDDELSPAEMTNFHK	6 Carbamidomethylation on C, 13 Phosphorylation on S, 14 Phosphorylation on S, 23 Oxidation on M	418 Phosphorylation on S, 419 Phosphorylation on S	9243.68	12674.6	1.37116
Interleukin-10 receptor subunit beta	IL10RB	295	306	LSIISEESEGSK	2 Phosphorylation on S	296 Phosphorylation on S	23716.5	32507.3	1.37066
Serrate RNA effector molecule homolog	SRRT	2	10	GDSDDEYDR	1 Acetylation (N-term), 3 Phosphorylation on S	4 Phosphorylation on S	78990	108251	1.37044
Protein Niban 1	NIBAN1	600	624	VSAILPGAPDNELPSNEVFQEPEEK	15 Phosphorylation on S	614 Phosphorylation on S	11795	16160.9	1.37014
Autophagy-related protein 2 homolog B	ATG2B	377	388	KDSLSMGVSSEK	3 Phosphorylation on S	379 Phosphorylation on S	3246.48	4446.52	1.36964
Src kinase-associated phosphoprotein 2	SKAP2	196	205	IYQFTAASPK	8 Phosphorylation on S	203 Phosphorylation on S	8988.47	12304.8	1.36895
Transforming acidic coiled-coil-containing protein 2	TACC2	712	722	FNSPSEELDYR	3 Phosphorylation on S	714 Phosphorylation on S	18207.8	24909.3	1.36806
Nucleoporin NUP35	NUP35	28	52	TGANAQFLPGFLMGDLPAPVTPQPR	21 Phosphorylation on T	48 Phosphorylation on T	2753.63	3766.92	1.36798
Exosome complex component RRP45	EXOSC9	312	355	AEEIIAEAEPPPEVVSQPVLWTPGTAQIGDGIENSWGDLEDSEK	42 Phosphorylation on S	353 Phosphorylation on S	122230	167125	1.3673
Serine/arginine repetitive matrix protein 2	SRRM2	2362	2371	TPPSAPSQSR	1 Phosphorylation on T	2362 Phosphorylation on T	40644.4	55558.7	1.36695
Unconventional myosin-Ig	MYO1G	996	1014	LISVEPRPEQPEPDFQSSR	3 Phosphorylation on S	998 Phosphorylation on S	18926.2	25855.8	1.36614
Proton-coupled zinc antiporter SLC30A1	SLC30A1	457	473	APTVSISCLELSENLEK	7 Phosphorylation on S, 8 Carbamidomethylation on C	463 Phosphorylation on S	27579.2	37669.9	1.36588
Unconventional prefoldin RPB5 interactor	URI1	437	462	STSSEEAVATEAGGSSLDELQENHPK	3 Phosphorylation on S	439 Phosphorylation on S	230645	314955	1.36554
Zinc finger protein AEBP2	AEBP2	197	211	RGSLEMSSDGEPLSR	3 Phosphorylation on S, 6 Oxidation on M	199 Phosphorylation on S	64480.1	88011.4	1.36494
Protein mono-ADP-ribosyltransferase PARP4	PARP4	109	124	SEVQSEYLPSDNTPEK	13 Phosphorylation on T	121 Phosphorylation on T	59729.8	81514.3	1.36472
GRB10-interacting GYF protein 2	GIGYF2	200	206	SESENWR	3 Phosphorylation on S	202 Phosphorylation on S	51050.7	69653.2	1.36439
Misshapen-like kinase 1	MINK1	743	754	LDSSPVLSPGNK	8 Phosphorylation on S	750 Phosphorylation on S	92307.2	125826	1.36312
MORC family CW-type zinc finger protein 3	MORC3	562	573	LSNPPVENSSYK	2 Phosphorylation on S	563 Phosphorylation on S	14509.4	19777.3	1.36307
Angiomotin	AMOT	1081	1106	RLSTPNLMCNPDKPDAPAFHSSTLER	3 Phosphorylation on S, 9 Carbamidomethylation on C	1083 Phosphorylation on S	7692.38	10484.3	1.36294
Proto-oncogene tyrosine-protein kinase Src	SRC	504	535	EPEERPTFEYLQAFLEDYFTSTEPQYQPGENL	26 Phosphorylation on Y	529 Phosphorylation on Y	11586	15788.1	1.36269
Rap guanine nucleotide exchange factor (GEF) 6	RAPGEF6	1153	1162	SSEMSPVPLR	4 Oxidation on M, 5 Phosphorylation on S	1157 Phosphorylation on S	73364.4	99972.6	1.36269
mRNA decay activator protein ZFP36L2	ZFP36L2	125	132	SFSENGER	3 Phosphorylation on S	127 Phosphorylation on S	8244.45	11234.4	1.36266
Ataxin-1	ATXN1	380	389	EASPSTLNDK	3 Phosphorylation on S	382 Phosphorylation on S	10497.1	14302.1	1.36248
Jun dimerization protein 2	JDP2	143	162	TDSVRTPESEGNPLLEQLDK	3 Phosphorylation on S, 6 Phosphorylation on T	145 Phosphorylation on S, 148 Phosphorylation on T	20746	28242.7	1.36136
Probable ATP-dependent RNA helicase DDX20	DDX20	747	761	VQSEPQEESWYDCHR	3 Phosphorylation on S, 13 Carbamidomethylation on C	749 Phosphorylation on S	2021.99	2751.97	1.36102
Testis-expressed protein 2	TEX2	795	808	SPVQSAESSPTASK	1 Phosphorylation on S	795 Phosphorylation on S	6973.23	9490.15	1.36094
Zinc finger E-box-binding homeobox 2	ZEB2	1171	1180	SMDTDPETIR	4 Phosphorylation on T	1174 Phosphorylation on T	36724	49968.4	1.36065
Phosphatidate cytidylyltransferase 2	CDS2	26	37	LDGETASDSESR	7 Phosphorylation on S	32 Phosphorylation on S	46289.4	62981.8	1.36061
Unconventional myosin-X	MYO10	1160	1169	FDTDDELSYR	8 Phosphorylation on S	1167 Phosphorylation on S	17381.9	23650	1.36061
Phosphatidylinositol 3,4,5-trisphosphate 5-phosphatase 2	INPPL1	1192	1205	ASGLGEAGMGAWLR	2 Phosphorylation on S	1193 Phosphorylation on S	7680.77	10449.9	1.36053
Bromodomain-containing protein 1	BRD1	124	134	IVEYSPPSAPR	5 Phosphorylation on S	128 Phosphorylation on S	28473.5	38734.4	1.36037
Protein kinase C epsilon type	PRKCE	705	718	EEPILTLVDEAIIK	6 Phosphorylation on T	710 Phosphorylation on T	2549.94	3468.29	1.36015
Vesicle-associated membrane protein 4	VAMP4	88	101	SESLSDNATAFSNR	1 Phosphorylation on S	88 Phosphorylation on S	44232.3	60079.9	1.35828
U4/U6 small nuclear ribonucleoprotein Prp3	PRPF3	466	475	LGLTPPPEPK	4 Phosphorylation on T	469 Phosphorylation on T	42168.2	57253.1	1.35773
Equilibrative nucleoside transporter 3	SLC29A3	2	18	AFASEDNVYHSSNAVYR	1 Acetylation (N-term), 12 Phosphorylation on S	13 Phosphorylation on S	11444.2	15535	1.35746
LIM domain and actin-binding protein 1	LIMA1	348	364	SEAQQPMHPKPLSPDAR	7 Oxidation on M, 13 Phosphorylation on S	360 Phosphorylation on S	18174.3	24670.7	1.35746
Maspardin	SPG21	301	308	LGLSQEEP	4 Phosphorylation on S	304 Phosphorylation on S	483415	656213	1.35745
Inositol-trisphosphate 3-kinase C	ITPKC	324	343	LIITPETPEPEAQPVGPQSR	7 Phosphorylation on T	330 Phosphorylation on T	58263	79089.1	1.35745
Interferon regulatory factor 3	IRF3	116	129	DFVHLGASPDTNGK	8 Phosphorylation on S	123 Phosphorylation on S	56595.4	76801.1	1.35702
Macrophage colony-stimulating factor 1 receptor	CSF1R	800	810	DIMNDSNYVVK	8 Phosphorylation on Y	807 Phosphorylation on Y	7513.84	10195.8	1.35693
Rho GTPase-activating protein 45	ARHGAP45	872	887	QGGSESEAATLAMVGR	4 Phosphorylation on S	875 Phosphorylation on S	16083.5	21823	1.35685
Voltage-gated hydrogen channel 1	HVCN1	45	79	WENEEEEEEPAPTSAEGEGNAEGPDAEAGSASTPR	30 Phosphorylation on S	74 Phosphorylation on S	6228.15	8447.87	1.3564
BLOC-3 complex member HPS4	HPS4	488	497	TGFKPSPSGR	6 Phosphorylation on S	493 Phosphorylation on S	4103.68	5564.73	1.35603
Nucleolar protein 56	NOP56	553	565	FSEEPEVAANFTK	2 Phosphorylation on S	554 Phosphorylation on S	342637	464523	1.35573
Regulator of G-protein signaling 10	RGS10	13	33	RPPSDIHDGDGSSSSGHQSLK	4 Phosphorylation on S	16 Phosphorylation on S	95114.5	128931	1.35553
Nck-associated protein 5-like	NCKAP5L	565	595	GSPPEPPPSPLQVPTYPQLTLEVPQTPEVLR	16 Phosphorylation on Y	580 Phosphorylation on Y	24746	33537.4	1.35527
Protein FAM83H	FAM83H	924	935	RGSPTTGLMEQK	3 Phosphorylation on S, 9 Oxidation on M	926 Phosphorylation on S	3841.6	5203.87	1.35461
Uncharacterized protein C14orf93 homolog	-	118	128	TPPPEEPGVLK	1 Phosphorylation on T	118 Phosphorylation on T	5287.73	7161.24	1.35431
Anion exchange protein 2	SLC4A2	237	250	IGSMTGVEQALLPR	3 Phosphorylation on S, 4 Oxidation on M	239 Phosphorylation on S	55957.5	75780.9	1.35426
Spindle and centriole-associated protein 1	SPICE1	236	251	TPPGSPSSELSAEDQK	1 Phosphorylation on T	236 Phosphorylation on T	7514.13	10172.2	1.35375
Golgi apparatus protein 1	GLG1	955	968	DDSELEGQVISCLK	3 Phosphorylation on S, 12 Carbamidomethylation on C	957 Phosphorylation on S	14465	19579.3	1.35356
Tensin-1	TNS1	1052	1069	AASDGQYENQSPEATSPR	3 Phosphorylation on S	1054 Phosphorylation on S	61501.6	83243.7	1.35352
Zinc finger protein 106	ZNF106	567	577	TLQNPLPTTPK	9 Phosphorylation on T	575 Phosphorylation on T	11004.8	14893.6	1.35337
Ribosome maturation protein SBDS	SBDS	232	240	GSLEVLSLK	7 Phosphorylation on S	238 Phosphorylation on S	8207.32	11100.5	1.35251
Nuclear receptor-binding protein	NRBP1	431	442	TPTPEPAEVETR	1 Phosphorylation on T	431 Phosphorylation on T	8792900	11884514	1.3516
ATPase family AAA domain-containing protein 5	ATAD5	345	363	QPELENSLSDPENEQPVQK	9 Phosphorylation on S	353 Phosphorylation on S	14800.6	20001.4	1.35139
Neutral amino acid transporter B(0)	SLC1A5	515	534	NEVSLNPLPLATEEGNPLLK	4 Phosphorylation on S	518 Phosphorylation on S	706278	954377	1.35128
ATP-citrate synthase	ACLY	453	460	TASFSESR	3 Phosphorylation on S	455 Phosphorylation on S	485202	655390	1.35075
BRCA1-associated protein	BRAP	304	315	YCQTPEPVEENK	2 Carbamidomethylation on C, 4 Phosphorylation on T	307 Phosphorylation on T	16877.6	22792.8	1.35048
Serine/threonine-protein kinase A-Raf	ARAF	167	192	QQEAPSNLSVNELLTPQGPSPFTQQR	15 Phosphorylation on T	181 Phosphorylation on T	11867.6	16023.6	1.35019
E3 ubiquitin-protein ligase MYCBP2	MYCBP2	3575	3587	VNSGDTVGSSLLR	3 Phosphorylation on S	3577 Phosphorylation on S	22098.5	29834.4	1.35006
Transcription intermediary factor 1-alpha	TRIM24	743	758	QESDEESRPQNTNYPR	3 Phosphorylation on S	745 Phosphorylation on S	1298.16	1752.16	1.34972
Testis-expressed protein 264 homolog	TEX264	236	249	ETSATTLSPGAGNR	8 Phosphorylation on S	243 Phosphorylation on S	42254.5	57005.7	1.3491
E3 ubiquitin-protein ligase ZNRF2	ZNRF2	137	155	LVIGSLPAHLSPHLFGGFK	5 Phosphorylation on S	141 Phosphorylation on S	8757.52	11810.4	1.3486
Microtubule-associated serine/threonine-protein kinase 4	MAST4	1769	1779	AGLAAPESPVR	8 Phosphorylation on S	1776 Phosphorylation on S	10659.1	14374.4	1.34855
Ras-related protein Rab-7a	RAB7A	158	171	EAINVEQAFQTIAR	11 Phosphorylation on T	168 Phosphorylation on T	15709.8	21176.7	1.34799
Phosphatidylinositol polyphosphate 5-phosphatase type IV	INPP5E	102	117	GSQEDLTVQNGASPCR	2 Phosphorylation on S, 15 Carbamidomethylation on C	103 Phosphorylation on S	8270.33	11146.9	1.34782
Folliculin-interacting protein 2	FNIP2	587	612	RSPEPTVVAEISEGVNTSELGHKPEK	2 Phosphorylation on S	588 Phosphorylation on S	3565.53	4805.28	1.34771
HBS1-like protein	HBS1L	59	76	ESSNSLLNHQLSEIDQAR	5 Phosphorylation on S	63 Phosphorylation on S	33769.6	45478.7	1.34674
Histone deacetylase 6	HDAC6	37	50	CAVPHSSPNLAEVK	1 Carbamidomethylation on C, 7 Phosphorylation on S	43 Phosphorylation on S	21962.6	29577.7	1.34673
C-Jun-amino-terminal kinase-interacting protein 4	SPAG9	274	295	ATTPASTANSDVSAIPPDTPSK	19 Phosphorylation on T	292 Phosphorylation on T	251294	338399	1.34663
Metalloreductase STEAP3	STEAP3	14	26	LVDSDGSLAEVPK	4 Phosphorylation on S	17 Phosphorylation on S	43656.1	58785.9	1.34657
Eukaryotic translation initiation factor 4B	EIF4B	495	511	SQSSDTEQPSPTSGGGK	4 Phosphorylation on S	498 Phosphorylation on S	263245	354426	1.34637
Transcription factor HIVEP3	HIVEP3	994	1022	SFDYGSLSPTGPSLAVPAAPPPPAAPPER	4 Phosphorylation on Y	997 Phosphorylation on Y	2958.79	3983.4	1.34629
Protein PRRC2C	PRRC2C	750	767	DQMEGSPNSSESFEHIAR	6 Phosphorylation on S	755 Phosphorylation on S	5993.14	8068.24	1.34625
WD repeat-containing protein 44	WDR44	263	272	KSELEFEALK	2 Phosphorylation on S	264 Phosphorylation on S	2711.27	3649.79	1.34616
Periphilin-1	PPHLN1	217	230	DASPSSSSAVASSK	3 Phosphorylation on S	219 Phosphorylation on S	32297	43474.6	1.34609
Elongin-A	ELOA	512	527	AFSSPQEEEEAGFTGR	4 Phosphorylation on S	515 Phosphorylation on S	36124.8	48621.4	1.34593
Pericentriolar material 1 protein	PCM1	88	102	YMTQMSVPEQAELEK	2 Oxidation on M, 6 Phosphorylation on S	93 Phosphorylation on S	60482.5	81374.5	1.34542
Histone-lysine N-methyltransferase SETD1B	SETD1B	1132	1148	DNGDSEEEETESITTSK	5 Phosphorylation on S	1136 Phosphorylation on S	13210.3	17762.3	1.34458
26S proteasome non-ATPase regulatory subunit 9	PSMD9	2	9	SGEDVPHR	1 Acetylation (N-term), 1 Phosphorylation on S	2 Phosphorylation on S	18463.4	24819.4	1.34425
Protein DEK	DEK	31	54	EESEEEEEDDEDDDEEDEEEEKEK	3 Phosphorylation on S	33 Phosphorylation on S	13692	18399	1.34378
Protein lin-9 homolog	LIN9	301	324	LHYTPPLQSPITDGDPLLGQSPWR	9 Phosphorylation on S	309 Phosphorylation on S	17369.8	23333.8	1.34336
PABIR family member 2	PABIR2	23	45	SNSAPLIHVLSDLSQVFEPYPLR	3 Phosphorylation on S	25 Phosphorylation on S	33924.8	45545.6	1.34254
Zinc finger E-box-binding homeobox 2	ZEB2	644	653	GLTSPINPYK	4 Phosphorylation on S	647 Phosphorylation on S	19052.1	25571.4	1.34218
Pericentriolar material 1 protein	PCM1	88	102	YMTQMSVPEQAELEK	5 Oxidation on M, 6 Phosphorylation on S	93 Phosphorylation on S	40627.1	54526.9	1.34213
Optineurin	OPTN	529	541	TSDSDQQTYLFQR	1 Phosphorylation on T	529 Phosphorylation on T	28088	37694.1	1.342
SH3 domain-binding protein 2	SH3BP2	431	448	QPSQADTGEEDSDEDYEK	12 Phosphorylation on S	442 Phosphorylation on S	42684.9	57282.5	1.34198
Splicing regulator ARVCF	ARVCF	640	648	NFDTLDLPK	4 Phosphorylation on T	643 Phosphorylation on T	1734.9	2327.98	1.34185
Cordon-bleu protein-like 1	COBLL1	1213	1227	QSSLTFQSSDPEHVR	3 Phosphorylation on S	1215 Phosphorylation on S	28298.1	37962.9	1.34153
C-type lectin domain family 4 member A	CLEC4A	2	11	ASEITYAEVK	1 Acetylation (N-term), 6 Phosphorylation on Y	7 Phosphorylation on Y	8426.45	11302.6	1.34133
Inactive tyrosine-protein kinase PRAG1	PRAG1	1050	1072	DTAPAVSPQPPAQEQDCVVVITR	7 Phosphorylation on S, 17 Carbamidomethylation on C	1056 Phosphorylation on S	6579.83	8822.19	1.34079
Zinc finger, C3H1-type containing	ZFC3H1	763	777	ENDPLRTPEALPEEK	7 Phosphorylation on T	769 Phosphorylation on T	16884.9	22638.9	1.34078
Zinc finger protein 275	ZFP275	157	172	GGSPQNLPIEHHFACK	3 Phosphorylation on S, 15 Carbamidomethylation on C	159 Phosphorylation on S	4025.1	5394.41	1.34019
Serine/arginine-rich splicing factor 9	SRSF9	202	210	GRDSPYQSR	4 Phosphorylation on S	205 Phosphorylation on S	16303.2	21847.1	1.34005
Microtubule-associated tumor suppressor 1 homolog	MTUS1	1174	1183	LHNGDLCSPK	7 Carbamidomethylation on C, 8 Phosphorylation on S	1181 Phosphorylation on S	1064.91	1426.73	1.33976
Pecanex-like protein 3	PCNX3	503	515	VLSMDGAGGDVLR	3 Phosphorylation on S	505 Phosphorylation on S	13604.8	18226.1	1.33968
STARD3 N-terminal-like protein	STARD3NL	37	43	IESYEGR	3 Phosphorylation on S	39 Phosphorylation on S	9010.85	12068.2	1.3393
Chromodomain Y-like protein	CDYL	202	214	TSVDGFQGESPEK	1 Phosphorylation on T	202 Phosphorylation on T	23113.5	30950.8	1.33908
Talin-1	TLN1	99	106	TIMVDDSK	1 Phosphorylation on T	99 Phosphorylation on T	3159.63	4230.95	1.33907
DNA (cytosine-5)-methyltransferase 1	DNMT1	10	25	VPALASPAGSLPDHVR	6 Phosphorylation on S	15 Phosphorylation on S	11061.7	14805.8	1.33847
Protein-associating with the carboxyl-terminal domain of ezrin	SCYL3	431	450	TSDLSPEGSPMHVVCSQQSR	5 Phosphorylation on S, 15 Carbamidomethylation on C	435 Phosphorylation on S	23875.4	31951.8	1.33827
Jun dimerization protein 2	JDP2	148	162	TPESEGNPLLEQLDK	1 Phosphorylation on T	148 Phosphorylation on T	1.54076e+06	2.06168e+06	1.33809
17S U2 SnRNP complex component HTATSF1	HTATSF1	402	413	HFSEHPSMSNMK	9 Phosphorylation on S	410 Phosphorylation on S	28813.5	38550	1.33792
Amyloid beta A4 precursor protein-binding family B member 1-interacting protein	APBB1IP	51	81	DLNESLNALEDQDLDALMADLVADISEAEQR	5 Phosphorylation on S	55 Phosphorylation on S	21258.5	28435.5	1.3376
TYRO protein tyrosine kinase-binding protein	TYROBP	83	110	QHIAETESPYQELQGQRPEVYSDLNTQR	10 Phosphorylation on Y	92 Phosphorylation on Y	7064.6	9449.21	1.33754
Centrosomal protein of 55 kDa	CEP55	426	440	SPSAALNDSLVECPK	1 Phosphorylation on S, 13 Carbamidomethylation on C	426 Phosphorylation on S	7498.31	10027.7	1.33733
PAXIP1-associated glutamate-rich protein 1A	PAGR1A	134	146	RPPTPEAQSEEER	4 Phosphorylation on T, 9 Phosphorylation on S	137 Phosphorylation on T, 142 Phosphorylation on S	173226	231648	1.33726
E3 ubiquitin-protein ligase MYCBP2	MYCBP2	3999	4009	ALLSSPEGEEK	5 Phosphorylation on S	4003 Phosphorylation on S	2868.3	3834.11	1.33672
Protein phosphatase 1 regulatory subunit 12A	PPP1R12A	299	315	SPLIESTANMENNQPQK	1 Phosphorylation on S, 10 Oxidation on M	299 Phosphorylation on S	64123.7	85701.5	1.3365
Glucocorticoid receptor	NR3C1	201	224	LYTTDQSTFDILQDLEFSAGSPGK	21 Phosphorylation on S	221 Phosphorylation on S	36266.5	48460.6	1.33623
Calpastatin	CAST	49	70	AASLGSSQPSRPHVGEAATATK	3 Phosphorylation on S	51 Phosphorylation on S	7983.72	10664.7	1.33581
Probable RNA polymerase II nuclear localization protein SLC7A6OS	SLC7A6OS	41	53	ETPEGQEAAAAER	2 Phosphorylation on T	42 Phosphorylation on T	28885.9	38576.8	1.33549
Apoptosis-resistant E3 ubiquitin protein ligase 1	AREL1	325	346	RPSTAIEEDDEDSPSECHTPEK	13 Phosphorylation on S, 17 Carbamidomethylation on C	337 Phosphorylation on S	22493.1	30036.5	1.33537
Girdin	CCDC88A	449	461	SLGHEVNELTSSK	1 Phosphorylation on S	449 Phosphorylation on S	64888.4	86649.1	1.33536
WD repeat-containing protein 62	WDR62	1357	1375	TSASGPLTPPAHLQLLETR	8 Phosphorylation on T	1364 Phosphorylation on T	13922	18585.1	1.33494
Nuclear factor NF-kappa-B p100 subunit	NFKB2	863	878	EDSAYGSQSVEQEAEK	9 Phosphorylation on S	871 Phosphorylation on S	23796.9	31749.5	1.33419
Caprin-1	CAPRIN1	296	308	QFMAETQFSSGEK	3 Oxidation on M, 9 Phosphorylation on S	304 Phosphorylation on S	93704.4	124914	1.33307
Guanine nucleotide exchange protein SMCR8	SMCR8	786	800	VASPANVGTLHTLSR	3 Phosphorylation on S	788 Phosphorylation on S	19867.3	26482.7	1.33298
Eukaryotic translation initiation factor 3 subunit A	EIF3A	582	589	LESLNIQR	3 Phosphorylation on S	584 Phosphorylation on S	43896.4	58471.7	1.33204
TBC1 domain family member 4	TBC1D4	593	601	LGSMDSFER	3 Phosphorylation on S, 4 Oxidation on M	595 Phosphorylation on S	136916	182235	1.331
PH and SEC7 domain-containing protein 4	PSD4	966	982	SHSSPSLHQEEAPTTAK	3 Phosphorylation on S, 4 Phosphorylation on S	968 Phosphorylation on S, 969 Phosphorylation on S	5473.24	7277.68	1.32969
Zinc finger protein 180	ZFP180	140	158	QEEVAFTQGSAGSPDTVYR	13 Phosphorylation on S	152 Phosphorylation on S	8846.39	11762.6	1.32965
Tectonin beta-propeller repeat-containing protein 1	TECPR1	405	423	GSGTESAPSDTDASLEVER	14 Phosphorylation on S	418 Phosphorylation on S	38023.2	50550	1.32945
Zinc finger CCCH domain-containing protein 3	ZC3H3	837	857	QMSSGLASGAEAPASPPPSPR	15 Phosphorylation on S	851 Phosphorylation on S	22115	29388.4	1.32889
A-kinase anchor protein 13	AKAP13	1327	1344	ISAASEEEAVGNGAATPK	16 Phosphorylation on T	1342 Phosphorylation on T	6783.16	9011.28	1.32848
EF-hand calcium-binding domain-containing protein 4A	CRACR2B	223	229	QSQNLPR	2 Phosphorylation on S	224 Phosphorylation on S	2605.66	3460.2	1.32795
Periodic tryptophan protein 2 homolog	PWP2	47	55	SNTLPLATK	8 Phosphorylation on T	54 Phosphorylation on T	2734.9	3631.48	1.32783
Tight junction protein ZO-2	TJP2	138	152	HSSHDMLSHSWEGNR	10 Phosphorylation on S	147 Phosphorylation on S	8977.65	11920.4	1.32779
TGF-beta-activated kinase 1 and MAP3K7-binding protein 2	TAB2	442	452	VLGGNSATSPR	9 Phosphorylation on S	450 Phosphorylation on S	61313.5	81411.2	1.32779
Protein chibby homolog 1	CBY1	18	29	SASLSNLHSLDR	3 Phosphorylation on S	20 Phosphorylation on S	18011.8	23913.1	1.32763
Mitotic deacetylase associated SANT domain protein	MIDEAS	455	467	VSQEANLLTLAQK	2 Phosphorylation on S	456 Phosphorylation on S	20313	26965.3	1.32749
Calpastatin	CAST	442	458	SLSESELIGELSADFDR	3 Phosphorylation on S	444 Phosphorylation on S	114330	151754	1.32733
Protein FAM117B	FAM117B	439	448	ENGNNSPLPK	6 Phosphorylation on S	444 Phosphorylation on S	5998.48	7960.43	1.32707
Solute carrier family 35 member E1	SLC35E1	363	383	SPVEKPHNGALFPQQGDFQYR	1 Phosphorylation on S	363 Phosphorylation on S	15689.1	20820.4	1.32706
Myotubularin-related protein 4	MTMR4	2	15	GEEGPPSLEYIQAK	1 Acetylation (N-term), 7 Phosphorylation on S	8 Phosphorylation on S	3414.21	4529.32	1.32661
WASH complex subunit 3	WASHC3	156	180	MISEGLDPELLEKPDAPVPNGESER	23 Phosphorylation on S	178 Phosphorylation on S	6545.25	8676.24	1.32558
Baculoviral IAP repeat-containing protein 6	BIRC6	537	551	DLEELGANPSLTNSK	10 Phosphorylation on S	546 Phosphorylation on S	19171	25410.5	1.32546
Ras association (RalGDS/AF-6) and pleckstrin homology domains 1	RAPH1	190	202	TASAGTVSDAEAR	8 Phosphorylation on S	197 Phosphorylation on S	54287.1	71944.2	1.32525
Ras-related protein Rab-8A	RAB8A	70	79	FRTITTAYYR	3 Phosphorylation on T	72 Phosphorylation on T	23308.5	30879.1	1.3248
Gametogenetin-binding protein 2	GGNBP2	352	364	LEQLCEEFSEEER	5 Carbamidomethylation on C, 9 Phosphorylation on S	360 Phosphorylation on S	29088.9	38528.1	1.3245
Zinc finger, MYND-type containing 8	ZMYND8	427	435	RISLSDMPR	3 Phosphorylation on S, 7 Oxidation on M	429 Phosphorylation on S	13837.2	18326.7	1.32445
DNA repair protein XRCC1	XRCC1	478	492	DNGAEDSGDTEDELR	7 Phosphorylation on S	484 Phosphorylation on S	24763	32790.4	1.32417
DENN domain-containing protein 4C	DENND4C	1219	1226	LFSPVISR	3 Phosphorylation on S	1221 Phosphorylation on S	78095.2	103406	1.32411
Sacsin	SACS	1776	1785	IADLQSPLFR	6 Phosphorylation on S	1781 Phosphorylation on S	17341.6	22950.2	1.32342
Histone-lysine N-methyltransferase 2B	KMT2B	626	649	ELPPPPPAPPPAPSPPPAPATPSR	14 Phosphorylation on S	639 Phosphorylation on S	37070.9	49044.9	1.323
Ribosomal protein S6 kinase delta-1	RPS6KC1	523	540	MDLVSLSEESVMQPEGDK	1 Oxidation on M, 5 Phosphorylation on S, 12 Oxidation on M	527 Phosphorylation on S	12713.4	16816.8	1.32276
Ribosome quality control complex subunit NEMF	NEMF	734	744	DELSSEDGEAK	4 Phosphorylation on S	737 Phosphorylation on S	31849.1	42105.8	1.32204
Erbin	ERBIN	1148	1158	TMSVSDFNYSR	2 Oxidation on M, 3 Phosphorylation on S	1150 Phosphorylation on S	50635.9	66909.7	1.32139
Cytosolic phospholipase A2	PLA2G4A	489	508	VHNFMLGLNLNTSYPLSPLR	17 Phosphorylation on S	505 Phosphorylation on S	96190.7	126915	1.31941
Neutral amino acid transporter B(0)	SLC1A5	503	514	MPSSEPELIQVK	1 Oxidation on M, 4 Phosphorylation on S	506 Phosphorylation on S	85798.3	113194	1.31931
Protein dopey-1	DOP1A	1259	1268	SHSSIQFSFK	3 Phosphorylation on S	1261 Phosphorylation on S	8569.08	11302.4	1.31898
GATOR2 complex protein WDR24	WDR24	576	591	HEIVDTPSGPEHLQDK	6 Phosphorylation on T	581 Phosphorylation on T	7699.6	10155.1	1.31891
Kinase D-interacting substrate 220	KIDINS220	1578	1587	SPEHSVEPIR	1 Phosphorylation on S	1578 Phosphorylation on S	2.16123e+06	2.85045e+06	1.3189
SAM and SH3 domain-containing protein 1	SASH1	1	22	MEEDAGAASPAPEPEPEVDPAR	1 Acetylation (N-term), 1 Oxidation on M, 9 Phosphorylation on S	9 Phosphorylation on S	20918.2	27587.9	1.31885
Periphilin-1	PPHLN1	124	132	SFYSSHYSR	1 Phosphorylation on S	124 Phosphorylation on S	1340.77	1767.36	1.31817
Leucine-rich repeat-containing protein 25	LRRC25	235	242	APDSPPSR	4 Phosphorylation on S	238 Phosphorylation on S	453187	597254	1.3179
Glycerol-3-phosphate acyltransferase 3	GPAT3	426	437	MIVGNGSPNLAR	7 Phosphorylation on S	432 Phosphorylation on S	3430.58	4520.62	1.31774
Brefeldin A-inhibited guanine nucleotide-exchange protein 2	ARFGEF2	207	229	ELEKPMQSKPQSPVIQATAGSPK	6 Oxidation on M, 12 Phosphorylation on S, 21 Phosphorylation on S	218 Phosphorylation on S, 227 Phosphorylation on S	33873.2	44614.2	1.3171
Profilin-1	PFN1	2	26	AGWNAYIDSLMADGTCQDAAIVGYK	6 Phosphorylation on Y, 16 Carbamidomethylation on C	7 Phosphorylation on Y	37471.2	49351.6	1.31705
Ubiquitin carboxyl-terminal hydrolase 20	USP20	364	371	EAQPPSPR	6 Phosphorylation on S	369 Phosphorylation on S	7915.59	10424.6	1.31697
Syntaxin-16	STX16	41	53	SIAAELDELADDR	1 Phosphorylation on S	41 Phosphorylation on S	8168.88	10757.9	1.31694
Band 4.1-like protein 3	EPB41L3	484	498	GISQTNLITTVTPEK	12 Phosphorylation on T	495 Phosphorylation on T	1693.01	2228.81	1.31647
Transmembrane protein 51	TMEM51	99	124	IQQQAGTVPHSQEEDSQEEEEDVSSR	16 Phosphorylation on S	114 Phosphorylation on S	132589	174489	1.31602
Targeting protein for Xklp2	TPX2	366	375	DPQTPILQTK	4 Phosphorylation on T	369 Phosphorylation on T	6134.56	8073.04	1.31599
Allergin-1	MILR1	189	205	GSGDAPAQDELYVNACK	2 Phosphorylation on S, 16 Carbamidomethylation on C	190 Phosphorylation on S	5719.9	7524.24	1.31545
Rho GTPase-activating protein 31	ARHGAP31	1324	1351	SRPGRPQSLILFPIMDHLPSSPTVIDSK	8 Phosphorylation on S, 15 Oxidation on M	1331 Phosphorylation on S	11736.8	15437.8	1.31533
Pleckstrin homology domain-containing family M member 1	PLEKHM1	304	314	SLQEVLSEFSK	1 Phosphorylation on S	304 Phosphorylation on S	37379.2	49164	1.31528
DENN domain-containing protein 1B	DENND1B	540	565	APYSGEMDLLGEILDTLSTHSSDQGK	4 Phosphorylation on S	543 Phosphorylation on S	14469.7	19030.9	1.31522
Zinc finger SWIM domain-containing protein 8	ZSWIM8	1140	1163	HTGMASIDSSAPETTSDSSPTLSR	4 Oxidation on M, 19 Phosphorylation on S	1158 Phosphorylation on S	108378	142503	1.31487
Nuclear receptor coactivator 4	NCOA4	576	589	AQEAFLNSPLQEER	8 Phosphorylation on S	583 Phosphorylation on S	4304.68	5658.92	1.3146
Serine/threonine-protein kinase 17B	STK17B	10	24	SVSGLLTTTPQTPIK	1 Phosphorylation on S	10 Phosphorylation on S	17338.1	22788.6	1.31437
Alpha-2-HS-glycoprotein	AHSG	302	322	HAFSPVASVESASGETLHSPK	11 Phosphorylation on S, 13 Phosphorylation on S	312 Phosphorylation on S, 314 Phosphorylation on S	37416.1	49173.6	1.31424
Protein mono-ADP-ribosyltransferase PARP3	PARP3	165	176	ALSPQVYSGPVR	3 Phosphorylation on S	167 Phosphorylation on S	10619.2	13955.9	1.31421
Receptor-interacting serine/threonine-protein kinase 1	RIPK1	319	333	MFSLQHDCVPLPPSR	3 Phosphorylation on S, 8 Carbamidomethylation on C	321 Phosphorylation on S	321213	422031	1.31387
Trinucleotide repeat-containing gene 18 protein	TNRC18	2069	2081	GGATERPLTPAPR	9 Phosphorylation on T	2077 Phosphorylation on T	11827	15538.4	1.3138
FYVE, RhoGEF and PH domain-containing protein 3	FGD3	441	448	RSLELQTR	2 Phosphorylation on S	442 Phosphorylation on S	2691.82	3536.45	1.31378
Regulator of nonsense transcripts 2	UPF2	1082	1095	ENETDEENAEVMIK	4 Phosphorylation on T, 12 Oxidation on M	1085 Phosphorylation on T	54165.5	71160.4	1.31376
Symplekin	SYMPK	492	520	RLSVQGQAISVVGSQSTMSPLEEEVPQAK	3 Phosphorylation on S, 18 Oxidation on M	494 Phosphorylation on S	52666	69075.3	1.31157
Protein EVI2A	EVI2A	193	211	ELTGSNLLLQSPGVLTAAR	5 Phosphorylation on S	197 Phosphorylation on S	586010	768311	1.31109
Interferon-induced, double-stranded RNA-activated protein kinase	EIF2AK2	109	125	LSVNYEQCEPNSELPQR	2 Phosphorylation on S, 8 Carbamidomethylation on C	110 Phosphorylation on S	14843.4	19459.6	1.31099
Host cell factor 1	HCFC1	2	18	ASAVSPANLPAVLLQPR	1 Acetylation (N-term), 5 Phosphorylation on S	6 Phosphorylation on S	64563.4	84638.9	1.31094
Protein FAM110B	FAM110B	164	182	VYPTPGHGSPQESSSHVSR	9 Phosphorylation on S	172 Phosphorylation on S	9641.56	12636.4	1.31062
MICAL-like protein 1	MICALL1	645	655	KPSPSASPTVR	7 Phosphorylation on S	651 Phosphorylation on S	38927.5	51014.2	1.31049
PHD and RING finger domain-containing protein 1	PHRF1	862	869	TISINSPK	3 Phosphorylation on S, 6 Phosphorylation on S	864 Phosphorylation on S, 867 Phosphorylation on S	13864.2	18164.3	1.31016
Probable pleckstrin homology domain-containing family N member 1	PLEKHN1	438	473	MSALNLDSGPEAQDHSLDIPHSPLYADPYTPPATSR	1 Oxidation on M, 25 Phosphorylation on Y	462 Phosphorylation on Y	25309.2	33156.6	1.31006
Receptor-type tyrosine-protein phosphatase epsilon	PTPRE	684	699	VVQDFIDIFSDYANFK	12 Phosphorylation on Y	695 Phosphorylation on Y	110909	145254	1.30968
Zinc finger FYVE domain-containing protein 16	ZFYVE16	904	921	THSPTVEKPNNGLGDIIR	3 Phosphorylation on S	906 Phosphorylation on S	199315	260999	1.30948
Breast cancer anti-estrogen resistance protein 3 homolog	BCAR3	101	113	DPYLLDPTLEYVK	3 Phosphorylation on Y	103 Phosphorylation on Y	78770.7	103142	1.3094
Activating transcription factor 7-interacting protein 1	ATF7IP	698	724	QESPPNPPISPGKPANDTNSNNNMTYR	10 Phosphorylation on S, 24 Oxidation on M	707 Phosphorylation on S	80435.3	105297	1.30909
AF4/FMR2 family member 4	AFF4	695	712	ELLSPLSEPDDRYPLIVK	4 Phosphorylation on S	698 Phosphorylation on S	3266.5	4275.31	1.30883
Structure-specific endonuclease subunit SLX4	SLX4	431	453	QALQDLVDLAVEGLSSSPQPGSR	17 Phosphorylation on S	447 Phosphorylation on S	7731.78	10119.5	1.30882
Histone-lysine N-methyltransferase SETD1B	SETD1B	196	224	YTPQTLPVGELDAISPIVSETLQLSDALK	15 Phosphorylation on S	210 Phosphorylation on S	9667.55	12652.6	1.30877
Ubiquitin carboxyl-terminal hydrolase isozyme L4	UCHL4	125	137	FLEESVSMSPEER	9 Phosphorylation on S	133 Phosphorylation on S	17481.7	22875.6	1.30855
Receptor-type tyrosine-protein phosphatase C	PTPRC	1264	1293	GVGTPEPTNSAEEPEHAANGSASPAPTQSS	4 Phosphorylation on T, 23 Phosphorylation on S	1267 Phosphorylation on T, 1286 Phosphorylation on S	319048	417482	1.30853
C-Jun-amino-terminal kinase-interacting protein 4	SPAG9	803	820	ETDYPAGEELSESGQVDK	11 Phosphorylation on S	813 Phosphorylation on S	84425.6	110469	1.30848
Golgi apparatus protein 1	GLG1	691	721	ACEPIIQNFCHDVADNQIDSGDLMECLIQNK	2 Carbamidomethylation on C, 10 Carbamidomethylation on C, 20 Phosphorylation on S, 26 Carbamidomethylation on C	710 Phosphorylation on S	16051.5	21002.1	1.30842
Histone-lysine N-methyltransferase SETD5	SETD5	1227	1235	GATVYSPSR	6 Phosphorylation on S	1232 Phosphorylation on S	10113.6	13230.3	1.30817
Inositol-trisphosphate 3-kinase C	ITPKC	204	222	LQTHPVCLSPESSADNSGK	7 Carbamidomethylation on C, 9 Phosphorylation on S	212 Phosphorylation on S	6539.15	8553.6	1.30806
Transformation/transcription domain-associated protein	TRRAP	773	789	SQSLPGADSLLAKPIDK	3 Phosphorylation on S	775 Phosphorylation on S	5144.16	6728.68	1.30802
U3 small nucleolar RNA-associated protein 15 homolog	UTP15	515	526	TESPTQPSDTDK	3 Phosphorylation on S	517 Phosphorylation on S	7661.38	10019.3	1.30776
PHD and RING finger domain-containing protein 1	PHRF1	1	21	MDDDNLDELVAHSPGPDGPPR	1 Acetylation (N-term), 1 Oxidation on M, 13 Phosphorylation on S	13 Phosphorylation on S	28697.7	37519.2	1.30739
Kinectin	KTN1	74	82	ESDSEHVPR	2 Phosphorylation on S	75 Phosphorylation on S	130955	171154	1.30697
C-C chemokine receptor type 2	CCR2	356	373	VSSTFTPSTGEQEVSVGL	15 Phosphorylation on S	370 Phosphorylation on S	13711.5	17919.6	1.3069
Autophagy-related protein 16-1	ATG16L1	268	285	LSQPAGGLLDSITNIFGR	11 Phosphorylation on S	278 Phosphorylation on S	4080.95	5330.29	1.30614
DNA-directed RNA polymerase I subunit RPA34	POLR1G	82	90	VFTSSPQAR	5 Phosphorylation on S	86 Phosphorylation on S	15177.2	19823.4	1.30613
Solute carrier family 12 member 7	SLC12A7	25	47	TEEPESPESVDQTSPTPGDGNPR	14 Phosphorylation on S	38 Phosphorylation on S	158828	207443	1.30608
Craniofacial development protein 1	CFDP1	65	77	QSGLLLEEEEDGK	2 Phosphorylation on S	66 Phosphorylation on S	117613	153608	1.30604
Unconventional myosin-VIIa	MYO7A	1111	1117	LVHLTLK	5 Phosphorylation on T	1115 Phosphorylation on T	5544.31	7240.99	1.30602
Vacuolar protein sorting-associated protein 4B	VPS4B	99	113	GNDSDGEAESDDPEK	4 Phosphorylation on S	102 Phosphorylation on S	833909	1.08906e+06	1.30597
A-kinase anchor protein 8	AKAP8	318	335	ADSDGDLSENDDGAGDLR	8 Phosphorylation on S	325 Phosphorylation on S	6326.36	8261.98	1.30596
F-BAR and double SH3 domains protein 2	FCHSD2	444	468	EEGEEFEDNMDVFDDSSSSPSGTLR	10 Oxidation on M, 19 Phosphorylation on S	462 Phosphorylation on S	60335.5	78780.5	1.30571
DNA replication licensing factor MCM6	MCM6	1	19	MDLAAAAEPGAGSQHPEVR	1 Acetylation (N-term), 1 Oxidation on M, 13 Phosphorylation on S	13 Phosphorylation on S	11587.4	15126.1	1.30539
MAX gene-associated protein	MGA	1405	1418	SGSETPDGPLSPGK	11 Phosphorylation on S	1415 Phosphorylation on S	35208.4	45954.5	1.30521
Talin-1	TLN1	1105	1122	LLGEIAQGNENYAGIAAR	12 Phosphorylation on Y	1116 Phosphorylation on Y	9336.18	12184.1	1.30504
AHNAK nucleoprotein (desmoyokin)	AHNAK	5165	5182	VSVATPDVSLEASEGAVK	5 Phosphorylation on T	5169 Phosphorylation on T	26115.7	34080.4	1.30498
Serine/threonine-protein phosphatase 6 regulatory subunit 1	PPP6R1	728	749	EADMSSIQIPSSPPAHGSPQLR	4 Oxidation on M, 12 Phosphorylation on S	739 Phosphorylation on S	478425	624219	1.30474
Zinc finger CCCH domain-containing protein 13	ZC3H13	1497	1507	TESLEGDDESK	3 Phosphorylation on S	1499 Phosphorylation on S	5279.97	6888.36	1.30462
Zinc finger protein 106	ZNF106	876	886	SLSESSVVMDR	3 Phosphorylation on S, 9 Oxidation on M	878 Phosphorylation on S	18287.6	23858	1.3046
Integrator complex subunit 10	INTS10	213	234	STQSENQHQGAQDTSDLMSPSK	18 Oxidation on M, 19 Phosphorylation on S	231 Phosphorylation on S	23084.3	30109.8	1.30434
Src kinase-associated phosphoprotein 2	SKAP2	2	18	PNPSCTSSPGPLPEEIR	4 Phosphorylation on S, 5 Carbamidomethylation on C	5 Phosphorylation on S	168578	219866	1.30424
Ras-related protein Rap-1A	RAP1A	32	41	YDPTIEDSYR	8 Phosphorylation on S	39 Phosphorylation on S	43400.2	56596.8	1.30407
Protein Niban 2	NIBAN2	625	658	QVMSVVQDEESGLPFEAGVEPPSPASPDSVTELR	26 Phosphorylation on S	650 Phosphorylation on S	237238	309248	1.30353
Target of EGR1 protein 1	TOE1	349	369	SLQSQPGTQTLAEAEDGPPTK	1 Phosphorylation on S	349 Phosphorylation on S	108259	141076	1.30313
Zinc finger protein 768	ZNF768	107	123	SPESDPQSPEFESQSPK	1 Phosphorylation on S	107 Phosphorylation on S	8700.66	11336	1.30288
N-alpha-acetyltransferase 80	NAA80	1	11	MELILSTSPAK	1 Acetylation (N-term), 8 Phosphorylation on S	8 Phosphorylation on S	177644	231449	1.30288
PEST proteolytic signal-containing nuclear protein	PCNP	53	67	SAEDEAADLPTKPTK	1 Phosphorylation on S	53 Phosphorylation on S	12173.2	15860	1.30286
Chromobox protein homolog 5	CBX5	92	102	SSFSNSADDIK	2 Phosphorylation on S	93 Phosphorylation on S	453155	590344	1.30274
18S rRNA aminocarboxypropyltransferase	TSR3	24	37	SLDAFAEEVGAALR	1 Phosphorylation on S	24 Phosphorylation on S	21199.9	27614.8	1.30259
Cyclic AMP-dependent transcription factor ATF-7	ATF7	42	56	TDSVIIADQTPTPTR	10 Phosphorylation on T, 12 Phosphorylation on T	51 Phosphorylation on T, 53 Phosphorylation on T	48699.6	63409.6	1.30205
Nipped-B-like protein	NIPBL	342	353	AAMYDIISSPTK	3 Oxidation on M, 11 Phosphorylation on T	352 Phosphorylation on T	15542.8	20236.2	1.30196
Stromal interaction molecule 1	STIM1	503	514	LTEPQLGLGSQR	10 Phosphorylation on S	512 Phosphorylation on S	79414.5	103371	1.30166
BUD13 homolog	BUD13	194	203	HDTPDLSPPR	7 Phosphorylation on S	200 Phosphorylation on S	62939.8	81913.4	1.30146
Aftiphilin	AFTPH	91	101	DITAELSTPVK	8 Phosphorylation on T	98 Phosphorylation on T	5439.86	7077.21	1.30099
Nuclear receptor coactivator 3	NCOA3	845	861	AVSLDSPVSVGSGPPVK	3 Phosphorylation on S	847 Phosphorylation on S	428381	557242	1.30081
Solute carrier family 12 member 7	SLC12A7	977	983	VQMTWTK	3 Oxidation on M, 4 Phosphorylation on T	980 Phosphorylation on T	141621	184137	1.30021
Annexin A4	ANXA4	10	24	AASGFNATEDAQTLR	13 Phosphorylation on T	22 Phosphorylation on T	6194.52	8051.34	1.29975
BMP-2-inducible protein kinase	BMP2K	988	998	TLKPPYRTPER	1 Phosphorylation on T	988 Phosphorylation on T	135053	175533	1.29973
182 kDa tankyrase-1-binding protein	TNKS1BP1	1057	1072	MQAESQSPTNVDLEDK	1 Oxidation on M, 7 Phosphorylation on S	1063 Phosphorylation on S	38740.3	50335.9	1.29932
RAS protein activator like 2	RASAL2	131	150	TVSVPSEGQFPEYPQEGTTK	3 Phosphorylation on S	133 Phosphorylation on S	672763	873973	1.29908
Cell surface hyaluronidase	CEMIP2	53	68	SQDAPATFAFSPEEQR	1 Phosphorylation on S	53 Phosphorylation on S	13847.2	17981.8	1.29858
E3 ubiquitin-protein ligase RNF135	RNF135	95	109	EVEAGSEPEPAPAPR	6 Phosphorylation on S	100 Phosphorylation on S	3715.76	4825.07	1.29854
Double-stranded RNA-specific adenosine deaminase	ADAR	225	253	GEPGLDSEDGDPASDLEGPSEPLDMAEIK	14 Phosphorylation on S	238 Phosphorylation on S	47217.5	61301.9	1.29829
Trafficking kinesin-binding protein 1	TRAK1	197	214	NESSSSVQNYFHLDSLQK	3 Phosphorylation on S	199 Phosphorylation on S	2296.32	2981.16	1.29823
Serine/threonine-protein kinase N2	PKN2	940	960	EDVSNFDDEFTSEAPILTPPR	18 Phosphorylation on T	957 Phosphorylation on T	207922	269829	1.29774
Receptor-type tyrosine-protein phosphatase eta	PTPRJ	972	982	YNNVLPYDISR	1 Phosphorylation on Y	972 Phosphorylation on Y	2021.88	2623.84	1.29772
Pleckstrin homology domain-containing family G member 5	PLEKHG5	922	932	TPVQLLPRPPR	1 Phosphorylation on T	922 Phosphorylation on T	5958.5	7729.79	1.29727
AHNAK nucleoprotein 2	AHNAK2	54	69	TPDLSVQLPSADLELK	1 Phosphorylation on T	54 Phosphorylation on T	123086	159661	1.29715
Heparan-alpha-glucosaminide N-acetyltransferase	HGSNAT	231	241	LINSELGSPSR	8 Phosphorylation on S	238 Phosphorylation on S	1.39979e+06	1815304	1.29684
Histone acetyltransferase KAT7	KAT7	51	62	LSQSSQDSSPVR	9 Phosphorylation on S	59 Phosphorylation on S	33074.1	42889.9	1.29678
Ribosomal oxygenase 1	RIOX1	105	113	SASATLPSR	3 Phosphorylation on S	107 Phosphorylation on S	29634.9	38428.6	1.29673
Cystatin-B	CSTB	2	24	MCGAPSATMPATAETQEVADQVK	1 Acetylation (N-term), 2 Carbamidomethylation on C, 6 Phosphorylation on S, 8 Phosphorylation on T	7 Phosphorylation on S, 9 Phosphorylation on T	101551	131684	1.29672
Tyrosine-protein phosphatase non-receptor type 21	PTPN21	584	597	HLYISSSNPDLITR	7 Phosphorylation on S	590 Phosphorylation on S	12581.3	16312.7	1.29658
Vacuolar protein sorting-associated protein 26A	VPS26A	313	327	FESPDSQASAEQPEM	3 Phosphorylation on S	315 Phosphorylation on S	66770.6	86555.2	1.29631
Alpha- and gamma-adaptin-binding protein p34	AAGAB	197	216	VASAESCHSEQQEPSPTAER	7 Carbamidomethylation on C, 15 Phosphorylation on S	211 Phosphorylation on S	272317	352989	1.29624
SH3 and cysteine-rich domain-containing protein 2	STAC2	48	55	SVENFFLR	1 Phosphorylation on S	48 Phosphorylation on S	9399.42	12183.6	1.2962
Selenocysteine insertion sequence-binding protein 2-like	SECISBP2L	915	936	QLPLAAGSITSAPSQGKPTGDK	8 Phosphorylation on S	922 Phosphorylation on S	3477.53	4506.73	1.29596
RING finger and SPRY domain-containing protein 1	RSPRY1	48	74	DDSGAEDNVDTHQQQAENSTVPTADSR	3 Phosphorylation on S	50 Phosphorylation on S	79935.9	103571	1.29567
Protein phosphatase Slingshot homolog 1	SSH1	927	937	SSSSDSIHSVR	3 Phosphorylation on S	929 Phosphorylation on S	57215.5	74127.6	1.29559
Microtubule-actin cross-linking factor 1, isoforms 1/2/3/4	MACF1	4921	4945	SLLEILNSAADILINSSEIDEDEIR	1 Phosphorylation on S	4921 Phosphorylation on S	16993.7	22015.6	1.29551
Pyridoxal-dependent decarboxylase domain-containing protein 1	PDXDC1	732	754	VEQLSSGLEHDNLEAHSPEQPPR	5 Phosphorylation on S	736 Phosphorylation on S	361828	468693	1.29534
Plastin-2	LCP1	4	15	GSVSDEEMMELR	2 Phosphorylation on S, 8 Oxidation on M, 9 Oxidation on M	5 Phosphorylation on S	3.53836e+06	4582578	1.29511
Ubiquitin carboxyl-terminal hydrolase 42	USP42	723	739	GPAGEESWTTTGGSSPK	15 Phosphorylation on S	737 Phosphorylation on S	11731.7	15193.4	1.29508
Zinc finger protein 609	ZNF609	488	504	NCPSPVLIDCPHPNCNK	2 Carbamidomethylation on C, 4 Phosphorylation on S, 10 Carbamidomethylation on C, 15 Carbamidomethylation on C	491 Phosphorylation on S	18595.6	24080.3	1.29495
Guanine nucleotide-binding protein-like 3	GNL3	92	106	LEVSPGDEQSNVETR	10 Phosphorylation on S	101 Phosphorylation on S	24618.1	31877.9	1.2949
SH3 and PX domain-containing protein 2A	SH3PXD2A	991	1001	NESLTATDSLR	9 Phosphorylation on S	999 Phosphorylation on S	5566.24	7207.14	1.29479
EF-hand calcium-binding domain-containing protein 4A	CRACR2B	94	107	FVGVESAPGGSPLR	11 Phosphorylation on S	104 Phosphorylation on S	8923.79	11551.9	1.29451
Serine/threonine-protein kinase Nek4	NEK4	674	689	ESCEDLQVLNPGSEFR	2 Phosphorylation on S, 3 Carbamidomethylation on C	675 Phosphorylation on S	5213.67	6748.92	1.29447
Paxillin	PXN	209	247	GLEDVRPSVESLLDELESSVPSPVPAITVNQGEMSSPQR	34 Oxidation on M, 36 Phosphorylation on S	244 Phosphorylation on S	64383.7	83309.4	1.29395
C3a anaphylatoxin chemotactic receptor	C3AR1	445	465	GILEAAFSEELTHSTNCTQDK	12 Phosphorylation on T, 17 Carbamidomethylation on C	456 Phosphorylation on T	154467	199839	1.29374
Conserved oligomeric Golgi complex subunit 3	COG3	653	671	LNSNNALIEFLLEGTPEIR	3 Phosphorylation on S	655 Phosphorylation on S	140361	181567	1.29357
Ankyrin repeat domain-containing protein 17	ANKRD17	1689	1700	SGPSPLSSPNGK	4 Phosphorylation on S	1692 Phosphorylation on S	2445.67	3163.02	1.29331
Glucose-6-phosphate exchanger SLC37A2	SLC37A2	250	265	EQDNPEDPVNSPYSSR	11 Phosphorylation on S	260 Phosphorylation on S	732650	947538	1.2933
Basic leucine zipper transcriptional factor ATF-like 3	BATF3	14	26	SVDAPGNQPQSPK	11 Phosphorylation on S	24 Phosphorylation on S	7761.15	10037.2	1.29326
RAB11-binding protein RELCH	RELCH	92	103	LSIDAIAAQLLR	2 Phosphorylation on S	93 Phosphorylation on S	2053	2654.67	1.29307
Golgi autoantigen, golgin subfamily b, macrogolgin 1	GOLGB1	2987	3001	QASPETSASLDGSQK	3 Phosphorylation on S	2989 Phosphorylation on S	2192.42	2834.29	1.29277
Golgi integral membrane protein 4	GOLIM4	306	334	ALEEEEMEQVGQAEHLEEEHDPSPEEQDR	7 Oxidation on M, 23 Phosphorylation on S	328 Phosphorylation on S	16372	21155.7	1.29219
Trafficking protein particle complex subunit 12	TRAPPC12	298	308	LSSLTAPVGEK	3 Phosphorylation on S	300 Phosphorylation on S	8137.62	10514.3	1.29206
Battenin	CLN3	11	27	LEDSEREETDSEPQAPR	4 Phosphorylation on S	14 Phosphorylation on S	333592	430920	1.29176
TBC1 domain family member 10B	TBC1D10B	672	705	ASAGPVPGAVVIAEGLHPSLPSPTGNSTPLGTSK	22 Phosphorylation on S	693 Phosphorylation on S	432711	558902	1.29163
Protein FAM53A	FAM53A	265	273	SQPCVLDGR	1 Phosphorylation on S, 4 Carbamidomethylation on C	265 Phosphorylation on S	59072.8	76270.8	1.29113
Serine/threonine-protein kinase mTOR	MTOR	2446	2469	TDSYSAGQSVEILDGVELGEPAHK	3 Phosphorylation on S	2448 Phosphorylation on S	132020	170414	1.29082
Protein CASC3	CASC3	358	373	DPSPEPDAPLLGSPEK	3 Phosphorylation on S, 13 Phosphorylation on S	360 Phosphorylation on S, 370 Phosphorylation on S	20008.8	25827.4	1.2908
ATPase PAAT	PAAT	420	431	GPNSPPPGMPLR	4 Phosphorylation on S, 9 Oxidation on M	423 Phosphorylation on S	23661.6	30542.4	1.2908
26S proteasome non-ATPase regulatory subunit 9	PSMD9	124	137	LASNSPVLPQAFAR	5 Phosphorylation on S	128 Phosphorylation on S	198274	255916	1.29072
Deoxynucleotidyltransferase terminal-interacting protein 2	DNTTIP2	609	617	AVITPDFEK	4 Phosphorylation on T	612 Phosphorylation on T	8448.08	10900.1	1.29025
Sorting nexin-6	SNX6	316	325	SLVDYENANK	1 Phosphorylation on S	316 Phosphorylation on S	7563.87	9759.16	1.29023
Zinc finger CCCH domain-containing protein 11A	ZC3H11A	738	757	RLSSASTGKPPLSVEDDFEK	3 Phosphorylation on S	740 Phosphorylation on S	277554	358092	1.29017
Angiogenic factor with G patch and FHA domains 1	AGGF1	299	317	VCSVEYINCSEDEHSGNVK	2 Carbamidomethylation on C, 9 Carbamidomethylation on C, 10 Phosphorylation on S	308 Phosphorylation on S	14671.2	18925.4	1.28996
Cell cycle checkpoint protein RAD17	RAD17	67	81	GRLSLEQTHGLETSR	4 Phosphorylation on S	70 Phosphorylation on S	1492.83	1924.5	1.28916
Kinesin light chain 1	KLC1	522	530	ESLNMDVVK	2 Phosphorylation on S, 5 Oxidation on M	523 Phosphorylation on S	17470.1	22521.2	1.28913
Coiled-coil domain-containing protein 25	CCDC25	192	208	VENMSSNQDGNDSDEFM	4 Oxidation on M, 13 Phosphorylation on S, 17 Oxidation on M	204 Phosphorylation on S	18894.9	24354.5	1.28895
CCAAT/enhancer-binding protein delta	CEBPD	166	178	GSPGPSLAPGTVR	2 Phosphorylation on S	167 Phosphorylation on S	47851.4	61669.9	1.28878
NHS-like protein 3	NHSL3	135	146	GSTFRPHDSFPK	9 Phosphorylation on S	143 Phosphorylation on S	26505.7	34154.1	1.28856
Plastin-2	LCP1	4	15	GSVSDEEMMELR	2 Phosphorylation on S, 9 Oxidation on M	5 Phosphorylation on S	12574934	16200595	1.28832
FAS-associated factor 1	FAF1	319	343	SPMMPENAENEGDALLQFTAEFSSR	1 Phosphorylation on S, 3 Oxidation on M	319 Phosphorylation on S	65811.1	84774.6	1.28815
A kinase (PRKA) anchor protein 6	AKAP6	2194	2208	DETDTVPLSGLSPQK	9 Phosphorylation on S	2202 Phosphorylation on S	7816.18	10068	1.28809
Anion exchange protein 2	SLC4A2	237	250	IGSMTGVEQALLPR	3 Phosphorylation on S	239 Phosphorylation on S	177249	228275	1.28787
Transcription factor BTF3	BTF3	176	200	APLATGEDDDDEVPDLVENFDEASK	24 Phosphorylation on S	199 Phosphorylation on S	42059.8	54142.3	1.28727
Tensin-3	TNS3	361	401	SASDTGIPSSPQGMPATSSPDHGDHTLSVSSDSGHSTASAR	1 Phosphorylation on S, 14 Oxidation on M	361 Phosphorylation on S	1.24565e+06	1.60211e+06	1.28616
Neutrophil cytosol factor 1	NCF1	319	326	RLSQDTYR	3 Phosphorylation on S	321 Phosphorylation on S	30512	39243	1.28615
Death-associated protein kinase 1	DAPK1	762	771	SMMFEPGLTK	1 Phosphorylation on S	762 Phosphorylation on S	14444.4	18574.1	1.28591
Insulin receptor substrate 2	IRS2	341	352	TDSLAATPPAAK	3 Phosphorylation on S	343 Phosphorylation on S	5266	6770.75	1.28575
Tensin-1	TNS1	1106	1125	EAFEEMEGTSPSSPPHSVAR	13 Phosphorylation on S	1118 Phosphorylation on S	91954.9	118188	1.28528
Adhesion regulating molecule 1B	ADRM1B	399	407	DEEEDMSLD	7 Phosphorylation on S	405 Phosphorylation on S	5866.96	7540.25	1.28521
Actin, cytoplasmic 1	ACTB	292	312	DLYANTVLSGGTTMYPGIADR	3 Phosphorylation on Y, 14 Oxidation on M	294 Phosphorylation on Y	12812	16463.9	1.28504
Torsin-1A-interacting protein 1	TOR1AIP1	90	100	FRPASAGEEVR	5 Phosphorylation on S	94 Phosphorylation on S	2542.72	3266.3	1.28457
A kinase (PRKA) anchor protein 6	AKAP6	1067	1078	DLLSPESGSLVR	4 Phosphorylation on S	1070 Phosphorylation on S	271698	348874	1.28405
Solute carrier family 15 member 4	SLC15A4	294	301	HSLFDSCK	6 Phosphorylation on S, 7 Carbamidomethylation on C	299 Phosphorylation on S	93587.6	120129	1.2836
P2R1A-PPP2R2A-interacting phosphatase regulator 1	PABIR1	134	147	IDFIPVSPAPSPTR	11 Phosphorylation on S	144 Phosphorylation on S	430167	552108	1.28347
AHNAK nucleoprotein (desmoyokin)	AHNAK	732	747	VDIDTPQVDVHGPDLK	5 Phosphorylation on T	736 Phosphorylation on T	7040.11	9035.28	1.2834
Docking protein 1	DOK1	278	303	TVPPPVPQDPLGSPPALYAEPLDSLR	13 Phosphorylation on S	290 Phosphorylation on S	423544	543568	1.28338
Serine/threonine-protein kinase PRP4 homolog	PRPF4B	277	284	KSPIVNER	2 Phosphorylation on S	278 Phosphorylation on S	18797.9	24124.6	1.28337
HCLS1-binding protein 3	HS1BP3	258	268	RPLETTQDSLK	9 Phosphorylation on S	266 Phosphorylation on S	6234.37	7998.61	1.28299
Monocarboxylate transporter 4	SLC16A3	419	433	RPEVTEPEEVASEEK	12 Phosphorylation on S	430 Phosphorylation on S	429052	550363	1.28274
Glycylpeptide N-tetradecanoyltransferase 1	NMT1	11	43	LPAPSLPLMMEGNGNGHEHCSDCENEEDNSHNR	9 Oxidation on M, 10 Oxidation on M, 20 Carbamidomethylation on C, 21 Phosphorylation on S, 23 Carbamidomethylation on C	31 Phosphorylation on S	50305.4	64524.9	1.28266
Stromal interaction molecule 1	STIM1	515	530	DLTHSDSESSLHMSDR	5 Phosphorylation on S, 13 Oxidation on M	519 Phosphorylation on S	33472.6	42933.9	1.28266
Formin-like protein 1	FMNL1	493	519	GPGDVVSIEILPGAAATPSGDDAQAPR	17 Phosphorylation on T	509 Phosphorylation on T	98339.2	126110	1.2824
Kazrin	KAZN	348	362	THSLCNGDSPGPVQK	3 Phosphorylation on S, 5 Carbamidomethylation on C	350 Phosphorylation on S	2145.25	2749.14	1.2815
Plectin	PLEC	4409	4435	TQLASWSDPTEETGPVAGILDTETLEK	7 Phosphorylation on S	4415 Phosphorylation on S	416293	533456	1.28144
Protein phosphatase 1H	PPM1H	107	116	AGTITSTPNR	3 Phosphorylation on T	109 Phosphorylation on T	9698.97	12424.4	1.281
Testis-expressed protein 2	TEX2	292	306	RLSEVIYEPFQLLSK	3 Phosphorylation on S	294 Phosphorylation on S	1350.07	1729.12	1.28077
Tyrosine-protein kinase Lyn	LYN	10	20	DNLNDDEVDSK	10 Phosphorylation on S	19 Phosphorylation on S	39444.8	50512	1.28058
Protein Niban 1	NIBAN1	741	759	IHPEASHPAAIQQDSCEER	15 Phosphorylation on S, 16 Carbamidomethylation on C	755 Phosphorylation on S	106889	136856	1.28036
Serine/threonine-protein phosphatase 6 regulatory subunit 1	PPP6R1	617	650	IQQFDDEEEEEEEGQGSAESDGEYGAWQGSQPVR	24 Phosphorylation on Y	640 Phosphorylation on Y	16386.3	20979.9	1.28033
Protein DDI1 homolog 2	DDI2	192	205	LFSADPFDLEAQAK	3 Phosphorylation on S	194 Phosphorylation on S	105628	135234	1.28029
Ribosomal RNA processing protein 36 homolog	RRP36	66	76	SPQQPVCVADK	1 Phosphorylation on S, 7 Carbamidomethylation on C	66 Phosphorylation on S	18886.2	24177	1.28014
Zinc finger CCCH domain-containing protein 14	ZC3H14	308	324	FSHDGEEEEEDEDYGTR	2 Phosphorylation on S	309 Phosphorylation on S	8848	11325.4	1.27999
Cyclin-K	CCNK	337	343	AVVVSPK	5 Phosphorylation on S	341 Phosphorylation on S	2008.18	2570.07	1.2798
Glucose 1,6-bisphosphate synthase	PGM2L1	166	178	AVAGVMITASHNR	6 Oxidation on M, 10 Phosphorylation on S	175 Phosphorylation on S	256398	327990	1.27922
182 kDa tankyrase-1-binding protein	TNKS1BP1	1370	1387	SSGSLSPGLETEDPLEAR	6 Phosphorylation on S	1375 Phosphorylation on S	78624.7	100548	1.27883
Tensin-1	TNS1	1015	1030	TPEEEPLNLEGLVAHR	1 Phosphorylation on T	1015 Phosphorylation on T	162960	208389	1.27877
AHNAK nucleoprotein (desmoyokin)	AHNAK	1413	1428	VDIEAPDVSIEGPEGK	9 Phosphorylation on S	1421 Phosphorylation on S	17796.6	22754.8	1.2786
[F-actin]-monooxygenase MICAL1	MICAL1	776	787	VSPVPSPSQPAR	8 Phosphorylation on S	783 Phosphorylation on S	8834	11290.5	1.27807
Tight junction protein ZO-3	TJP3	311	327	SPEDSQTDSPVETPQPR	1 Phosphorylation on S	311 Phosphorylation on S	8524.56	10893.3	1.27787
Cleavage stimulation factor subunit 2	CSTF2	503	540	QVPVMQGAGMQGASMQGGSQPGGFSPGQSQVTPQDHEK	5 Oxidation on M, 25 Phosphorylation on S	527 Phosphorylation on S	39647.2	50656.5	1.27768
Adenylate cyclase type 9	ADCY9	1245	1263	CTDNGVVPQHQLSISPDIR	1 Carbamidomethylation on C, 15 Phosphorylation on S	1259 Phosphorylation on S	19388.7	24768.5	1.27747
H-2 class II histocompatibility antigen gamma chain	CD74	6	22	DLISNHEQLPILGNRPR	4 Phosphorylation on S	9 Phosphorylation on S	33558.8	42870	1.27746
Dedicator of cytokinesis protein 10	DOCK10	191	204	GNFNSTVNNTVTVR	6 Phosphorylation on T	196 Phosphorylation on T	43495.9	55545	1.27702
Band 4.1-like protein 3	EPB41L3	795	809	VESTSVGSISPGGAK	10 Phosphorylation on S	804 Phosphorylation on S	24411.5	31165.2	1.27666
Disabled homolog 2	DAB2	208	232	LGVDQMDLFGDMSTPPDLNSPTESK	20 Phosphorylation on S	227 Phosphorylation on S	240130	306537	1.27655
PDZ domain-containing protein 8	PDZD8	519	537	TPTTLSIKPLGAISPVLNR	14 Phosphorylation on S	532 Phosphorylation on S	118012	150633	1.27643
Mediator of DNA damage checkpoint protein 1	MDC1	441	453	DSDTDVEEESSGR	2 Phosphorylation on S	442 Phosphorylation on S	9873.27	12600.2	1.27619
Bcl-2-like protein 11	BCL2L11	88	99	SSSGYFSFDTDR	3 Phosphorylation on S	90 Phosphorylation on S	194248	247858	1.27599
Zinc finger CCCH domain-containing protein 4	ZC3H4	1266	1279	TGTGSPFAGNSPAR	11 Phosphorylation on S	1276 Phosphorylation on S	346201	441741	1.27597
Rho guanine nucleotide exchange factor 12	ARHGEF12	629	645	HLSTPSSVSPEPQDPAK	9 Phosphorylation on S	637 Phosphorylation on S	116276	148361	1.27594
Zinc finger protein 277	ZNF277	399	409	SWEEVQSEDDR	7 Phosphorylation on S	405 Phosphorylation on S	14241.6	18170.5	1.27587
Mitotic deacetylase associated SANT domain protein	MIDEAS	454	467	RVSQEANLLTLAQK	3 Phosphorylation on S	456 Phosphorylation on S	59892.2	76404.5	1.2757
Transcription factor JunD	JUND	98	105	LASPELER	3 Phosphorylation on S	100 Phosphorylation on S	2.44969e+06	3.12468e+06	1.27554
FH1/FH2 domain-containing protein 1	FHOD1	514	520	SLEPEPK	1 Phosphorylation on S	514 Phosphorylation on S	86579.6	110414	1.27528
Receptor-interacting serine/threonine-protein kinase 1	RIPK1	319	333	MFSLQHDCVPLPPSR	1 Oxidation on M, 3 Phosphorylation on S, 8 Carbamidomethylation on C	321 Phosphorylation on S	140044	178551	1.27496
Protein lin-9 homolog	LIN9	63	70	LFSDEDDR	3 Phosphorylation on S	65 Phosphorylation on S	22463.6	28634.5	1.2747
Serine-rich coiled-coil domain-containing protein 1	CCSER1	157	170	SEGDDSGFTEEQSR	1 Phosphorylation on S	157 Phosphorylation on S	1828.96	2330.29	1.27411
Transferrin receptor protein 1	TFRC	7	22	SAFSNLFGGEPLSYTR	13 Phosphorylation on S	19 Phosphorylation on S	39509	50319	1.27361
SAM and SH3 domain-containing protein 3	SASH3	144	177	QTSTGSELCSPGPGSGSFLEESPAPQYTGPFCGR	9 Carbamidomethylation on C, 22 Phosphorylation on S, 32 Carbamidomethylation on C	165 Phosphorylation on S	32063.9	40827.6	1.27332
Breakpoint cluster region protein	BCR	355	363	VSPSPTTYR	4 Phosphorylation on S	358 Phosphorylation on S	8500.69	10823.8	1.27329
Shootin-1	SHTN1	467	479	SLGPENSETELER	1 Phosphorylation on S	467 Phosphorylation on S	363499	462637	1.27273
Pre-mRNA-splicing factor CWC22 homolog	CWC22	827	835	RDSFSENEK	3 Phosphorylation on S	829 Phosphorylation on S	23611.3	30050.8	1.27273
V-type proton ATPase subunit a	TCIRG1	681	700	LLASPDASTLENSWSPDEEK	13 Phosphorylation on S	693 Phosphorylation on S	2.55404e+07	3.25026e+07	1.2726
H/ACA ribonucleoprotein complex subunit 2	NHP2	6	22	AAPEESEAQAEGCSEER	13 Carbamidomethylation on C, 14 Phosphorylation on S	19 Phosphorylation on S	2340.7	2977.93	1.27224
Zinc finger ZZ-type and EF-hand domain-containing protein 1	ZZEF1	1538	1549	SMEETRPVPTVK	1 Phosphorylation on S, 2 Oxidation on M	1538 Phosphorylation on S	150941	192014	1.27211
Coronin-1A	CORO1A	417	432	ATPEPSGTPSSDTVSR	10 Phosphorylation on S	426 Phosphorylation on S	84188	107091	1.27205
Kinase D-interacting substrate 220	KIDINS220	1702	1717	TPSTVTLNNNTAPTNR	3 Phosphorylation on S	1704 Phosphorylation on S	600164	763259	1.27175
Ankyrin repeat and IBR domain-containing protein 1	ANKIB1	872	890	DFLSNETSLGAIGSSLPSR	15 Phosphorylation on S	886 Phosphorylation on S	37777.2	48034.5	1.27152
Thioredoxin domain-containing protein 16	TXNDC16	771	785	EAEVQESAELQPGDR	7 Phosphorylation on S	777 Phosphorylation on S	39723.1	50508.2	1.27151
Cytokine receptor common subunit beta	CSF2RB	550	583	VPPSGPDTTPAASSESTEQLPNVQVEGPTPNRPR	29 Phosphorylation on T	578 Phosphorylation on T	22289.7	28339.1	1.2714
Heterogeneous nuclear ribonucleoprotein U	HNRNPU	2	9	SSSPVNVK	1 Acetylation (N-term), 3 Phosphorylation on S	4 Phosphorylation on S	268043	340768	1.27132
Upstream-binding protein 1	UBP1	48	60	QEDSSLSLEDEAK	7 Phosphorylation on S	54 Phosphorylation on S	19802.7	25172.6	1.27117
Histone acetyltransferase KAT5	KAT5	81	93	NGLPGSRPGSPER	10 Phosphorylation on S	90 Phosphorylation on S	15752.2	20022.9	1.27112
Alpha-enolase	ENO1	72	80	TIAPALVSK	8 Phosphorylation on S	79 Phosphorylation on S	16911.1	21490.4	1.27079
Ubiquitin carboxyl-terminal hydrolase 21	USP21	84	105	ADHGVPLPGSPPPAVALPLPSR	10 Phosphorylation on S	93 Phosphorylation on S	17544	22293.1	1.2707
Histone-lysine N-methyltransferase 2C	KMT2C	683	700	SAPETAAPEALLSPHSER	13 Phosphorylation on S	695 Phosphorylation on S	31746.7	40339	1.27065
Zinc finger ZZ-type and EF-hand domain-containing protein 1	ZZEF1	1538	1549	SMEETRPVPTVK	1 Phosphorylation on S	1538 Phosphorylation on S	296945	377300	1.2706
Angiotensin-converting enzyme	ACE	1300	1310	GPQFGSEVELR	6 Phosphorylation on S	1305 Phosphorylation on S	3351.4	4256.86	1.27017
Breast cancer anti-estrogen resistance protein 1	BCAR1	398	422	VLPPEVADGSVVDDGVYAVPPPAER	17 Phosphorylation on Y	414 Phosphorylation on Y	68648.2	87195	1.27017
G-protein-signaling modulator 3	GPSM3	123	140	SDPPLPPGGQELLELLLR	1 Phosphorylation on S	123 Phosphorylation on S	15233.1	19345.3	1.26995
Rho GTPase-activating protein 21	ARHGAP21	1591	1602	LSPEVQSVAESK	2 Phosphorylation on S	1592 Phosphorylation on S	105503	133963	1.26976
Transforming acidic coiled-coil-containing protein 2	TACC2	504	513	LDNTPASPPR	7 Phosphorylation on S	510 Phosphorylation on S	222783	282774	1.26928
Golgi-associated PDZ and coiled-coil motif-containing protein	GOPC	429	450	DAHENGDVGAAGESPLDDTAAR	14 Phosphorylation on S	442 Phosphorylation on S	5703.63	7239.43	1.26927
Cordon-bleu protein-like 1	COBLL1	894	907	TLSSPTGTETNPPK	3 Phosphorylation on S	896 Phosphorylation on S	63398.2	80468.7	1.26926
C3a anaphylatoxin chemotactic receptor	C3AR1	445	465	GILEAAFSEELTHSTNCTQDK	8 Phosphorylation on S, 12 Phosphorylation on T, 17 Carbamidomethylation on C	452 Phosphorylation on S, 456 Phosphorylation on T	116028	147241	1.26901
Rab11 family-interacting protein 5	RAB11FIP5	171	183	NNLSASMFDLSMK	6 Phosphorylation on S, 7 Oxidation on M, 12 Oxidation on M	176 Phosphorylation on S	14377.5	18241.9	1.26878
FERM domain-containing protein 4B	FRMD4B	372	387	SLDDIAMDLTETGTQR	1 Phosphorylation on S, 7 Oxidation on M	372 Phosphorylation on S	9415.31	11944.7	1.26864
Calmodulin-regulated spectrin-associated protein 2	CAMSAP2	991	1001	FSPSQVPIQTR	2 Phosphorylation on S	992 Phosphorylation on S	6901.9	8755.82	1.26861
PH domain leucine-rich repeat-containing protein phosphatase 1	PHLPP1	1566	1576	ADFSAVGTIGR	8 Phosphorylation on T	1573 Phosphorylation on T	28046.9	35569.2	1.2682
Cohesin subunit SA-2	STAG2	1046	1066	NSLLAGGDDDTMSVISGMSSR	13 Phosphorylation on S	1058 Phosphorylation on S	36484.1	46267.9	1.26816
Mitogen-activated protein kinase kinase kinase 3	MAP3K3	142	161	IKPSQSAGDINTIYQAPEPR	6 Phosphorylation on S	147 Phosphorylation on S	225143	285460	1.2679
Serine/threonine-protein kinase N1	PKN1	525	546	LIPSAVATGTFSPNASPGAEIR	12 Phosphorylation on S	536 Phosphorylation on S	35165	44585.4	1.26789
Ankyrin-2	ANK2	3763	3777	GSPIVQEPEEASEPK	2 Phosphorylation on S	3764 Phosphorylation on S	66950.9	84883.4	1.26785
Arginine-glutamic acid dipeptide repeats protein	RERE	671	691	TQEISRPNSPSEGEGESSDSR	9 Phosphorylation on S	679 Phosphorylation on S	132345	167772	1.26768
Fibroblast growth factor receptor substrate 2	FRS2	325	342	LTSTSTSDTQNINNSAQR	3 Phosphorylation on S	327 Phosphorylation on S	4733.27	5998.64	1.26734
Nucleosome assembly protein 1-like 4	NAP1L4	107	132	REFITGDVEPTDAESAWHSENEEEDK	19 Phosphorylation on S	125 Phosphorylation on S	8082	10241.8	1.26723
Pleckstrin homology domain-containing family G member 3	PLEKHG3	757	768	SSSVLSLEGSDK	3 Phosphorylation on S	759 Phosphorylation on S	83479.6	105744	1.26671
Testis-expressed protein 264 homolog	TEX264	236	249	ETSATTLSPGAGNR	3 Phosphorylation on S	238 Phosphorylation on S	171390	217033	1.26631
Transient receptor potential cation channel subfamily V member 2	TRPV2	45	51	NFSPQIK	3 Phosphorylation on S	47 Phosphorylation on S	205534	260242	1.26618
Golgi reassembly-stacking protein 2	GORASP2	407	422	ADASSLTVDVTSPASK	12 Phosphorylation on S	418 Phosphorylation on S	19654.9	24886.5	1.26617
CLIP-associating protein 1	CLASP1	555	570	SSSSSQESLNRPLSAK	5 Phosphorylation on S	559 Phosphorylation on S	16043.1	20311.3	1.26604
Nuclear mitotic apparatus protein 1	NUMA1	1949	1966	RASMQPAQIAEGVGITTR	3 Phosphorylation on S	1951 Phosphorylation on S	8139.31	10303.2	1.26586
Kinesin-like protein KIF2A	KIF2A	117	145	ARPSQLPEQSSSAQQNGSVSDISPVQAAK	23 Phosphorylation on S	139 Phosphorylation on S	12412.3	15711.3	1.26579
Lysine-specific demethylase 2A	KDM2A	844	876	NPQHGDEEGLGGEEEEEEEEEEDDSAEEGGAAR	25 Phosphorylation on S	868 Phosphorylation on S	87816	111146	1.26567
TBC1 domain family member 1	TBC1D1	497	508	SLTESLESILSR	5 Phosphorylation on S	501 Phosphorylation on S	8522.19	10780.6	1.265
LIM domain and actin-binding protein 1	LIMA1	733	741	ELSVEEQIK	3 Phosphorylation on S	735 Phosphorylation on S	91408.4	115568	1.26431
Ras-responsive element-binding protein 1	RREB1	1322	1333	AAAAPSEEEEEK	6 Phosphorylation on S	1327 Phosphorylation on S	10160.5	12841.6	1.26388
Transcription factor EB	TFEB	464	475	RSSFSMEEGDVL	3 Phosphorylation on S	466 Phosphorylation on S	41230.9	52103.5	1.2637
Tensin-1	TNS1	1106	1125	EAFEEMEGTSPSSPPHSVAR	6 Oxidation on M, 13 Phosphorylation on S	1118 Phosphorylation on S	58870.4	74374.9	1.26337
Phosphorylase b kinase gamma catalytic chain, liver/testis isoform	PHKG2	381	405	LFPIAATELEGDSGAITEDEATLVR	17 Phosphorylation on T	397 Phosphorylation on T	24788.7	31303.2	1.2628
Tyrosine-protein phosphatase non-receptor type 1	PTPN1	373	399	MVGGGLQSAQASVPTEEELSSTEEEHK	20 Phosphorylation on S	392 Phosphorylation on S	117022	147769	1.26275
Mid1-interacting protein 1	MID1IP1	98	123	NDIEWGVLHQPSSPPAGSEESTWKPK	13 Phosphorylation on S	110 Phosphorylation on S	96819.6	122256	1.26271
Plexin-C1	PLXNC1	983	995	QSQQLELLESELR	2 Phosphorylation on S	984 Phosphorylation on S	14017.9	17697.9	1.26252
Tensin-1	TNS1	1353	1369	AVNPTMAAPGSPSLSHR	6 Oxidation on M, 11 Phosphorylation on S	1363 Phosphorylation on S	113841	143687	1.26218
A kinase (PRKA) anchor protein 11	AKAP11	1161	1180	SLSEEVESSEGEEHPGMHVK	3 Phosphorylation on S, 17 Oxidation on M	1163 Phosphorylation on S	81320.9	102639	1.26215
Coiled-coil domain-containing protein 6	CCDC6	314	328	QLSESESSLEMDDER	3 Phosphorylation on S	316 Phosphorylation on S	39199.5	49474.6	1.26212
Pleckstrin homology domain-containing family M member 1	PLEKHM1	385	418	QLGTAQAGPAQSTSDQQPSSPVGGAAGQGSGPWK	20 Phosphorylation on S	404 Phosphorylation on S	209018	263804	1.26211
Brefeldin A-inhibited guanine nucleotide-exchange protein 2	ARFGEF2	207	229	ELEKPMQSKPQSPVIQATAGSPK	6 Oxidation on M, 21 Phosphorylation on S	227 Phosphorylation on S	17524.8	22115.8	1.26197
Heparan-alpha-glucosaminide N-acetyltransferase	HGSNAT	231	241	LINSELGSPSR	4 Phosphorylation on S	234 Phosphorylation on S	48774.7	61533.2	1.26158
DENN domain-containing protein 2B	DENND2B	42	56	SPIYPLSDSETSACR	7 Phosphorylation on S, 14 Carbamidomethylation on C	48 Phosphorylation on S	97881.4	123475	1.26147
Kinase D-interacting substrate 220	KIDINS220	1594	1603	EYLSDALLDK	4 Phosphorylation on S	1597 Phosphorylation on S	10304	12997.8	1.26143
Protein phosphatase 1 regulatory subunit 12A	PPP1R12A	298	315	KSPLIESTANMENNQPQK	2 Phosphorylation on S, 11 Oxidation on M	299 Phosphorylation on S	78363.4	98843.7	1.26135
Sister chromatid cohesion protein PDS5 homolog A	PDS5A	1297	1310	AAGSQESLEAGNAK	4 Phosphorylation on S	1300 Phosphorylation on S	13587.1	17134.3	1.26107
Thioredoxin reductase 3	TXNRD3	1	12	MEKPPSPPPPPR	1 Acetylation (N-term), 1 Oxidation on M, 6 Phosphorylation on S	6 Phosphorylation on S	12992.1	16383.6	1.26105
Protein FAM174C	FAM174C	79	105	YGLLTNTEEHEEMASQDSEEETVFETR	13 Oxidation on M, 15 Phosphorylation on S, 18 Phosphorylation on S	93 Phosphorylation on S, 96 Phosphorylation on S	98010.2	123591	1.261
Tumor necrosis factor receptor superfamily member 11A	TNFRSF11A	407	416	TDSMPVSPEK	7 Phosphorylation on S	413 Phosphorylation on S	7089.22	8937.09	1.26066
Charged multivesicular body protein 4b	CHMP4B	216	224	ELENWAGSM	8 Phosphorylation on S	223 Phosphorylation on S	6810.27	8585.23	1.26063
RNA-binding protein 28	RBM28	331	352	NLSFDSEEEALGEVLQQFGDLK	3 Phosphorylation on S	333 Phosphorylation on S	5577.27	7030.05	1.26048
Protein DENND6A	DENND6A	15	25	GSLDEAGAEGR	2 Phosphorylation on S	16 Phosphorylation on S	92368.4	116428	1.26047
Transmembrane glycoprotein NMB	GPNMB	544	553	GLSVLLSHAK	3 Phosphorylation on S	546 Phosphorylation on S	1767.56	2227.77	1.26036
Fragile X messenger ribonucleoprotein 1	FMR1	459	470	GYVTDDGQGMGR	4 Phosphorylation on T, 10 Oxidation on M	462 Phosphorylation on T	4581.34	5773.53	1.26023
Nuclear receptor corepressor 2	NCOR2	838	862	SEAEEIDVGKPEEPEASEEPPESVK	1 Phosphorylation on S	838 Phosphorylation on S	9717	12244.6	1.26013
C-type lectin domain family 12 member A	CLEC12A	2	11	SEEIVYANLK	1 Acetylation (N-term), 6 Phosphorylation on Y	7 Phosphorylation on Y	63425.6	79913.1	1.25995
Complement component receptor 1-like protein	CR1L	458	475	LQSLLTSQENSSTTSPAR	15 Phosphorylation on S	472 Phosphorylation on S	63680.4	80222.3	1.25976
Perilipin-3	PLIN3	208	234	LPLTEAELALIATPPEDSDMASLQQQR	13 Phosphorylation on T, 20 Oxidation on M	220 Phosphorylation on T	82406.5	103790	1.25948
Protein phosphatase 1 regulatory subunit 12A	PPP1R12A	299	315	SPLIESTANMENNQPQK	1 Phosphorylation on S	299 Phosphorylation on S	135841	171055	1.25923
F-BAR and double SH3 domains protein 2	FCHSD2	673	680	RSSQFFPR	3 Phosphorylation on S	675 Phosphorylation on S	3277	4125.52	1.25893
Programmed cell death protein 5	PDCD5	115	126	KVMDSDEDDADY	5 Phosphorylation on S	119 Phosphorylation on S	2763.82	3478.61	1.25862
Pre-mRNA-splicing factor SLU7	SLU7	209	217	LVEQANSPK	7 Phosphorylation on S	215 Phosphorylation on S	25151.4	31655.7	1.25861
Ras GTPase-activating-like protein IQGAP2	IQGAP2	14	22	YGSIVDDER	3 Phosphorylation on S	16 Phosphorylation on S	429297	540244	1.25844
TAR DNA-binding protein 43	TARDBP	276	293	FGGNPGGFGNQGGFGNSR	17 Phosphorylation on S	292 Phosphorylation on S	11221.2	14115.3	1.25792
Glycylpeptide N-tetradecanoyltransferase 2	NMT2	37	46	GSPGGDLGAK	2 Phosphorylation on S	38 Phosphorylation on S	6009.42	7558.78	1.25782
Protein scribble homolog	SCRIB	1455	1465	MQSPELPAPER	1 Oxidation on M, 3 Phosphorylation on S	1457 Phosphorylation on S	146005	183632	1.25771
GTP-binding protein 1	GTPBP1	38	64	LHGGFDSDCSEDGEALNGEPELDLTSK	7 Phosphorylation on S, 9 Carbamidomethylation on C, 10 Phosphorylation on S	44 Phosphorylation on S, 47 Phosphorylation on S	342022	430133	1.25762
Twinfilin-1	TWF1	277	285	SPLLEIVER	1 Phosphorylation on S	277 Phosphorylation on S	2377.23	2989.12	1.25739
Hepatoma-derived growth factor-related protein 2	HDGFL2	613	625	AQEDGQDSEDGPR	8 Phosphorylation on S	620 Phosphorylation on S	1838.77	2311.8	1.25725
T-complex protein 1 subunit gamma	CCT3	250	260	GESQTDIEITR	3 Phosphorylation on S	252 Phosphorylation on S	46579.3	58518.6	1.25632
AHNAK nucleoprotein 2	AHNAK2	1	9	TPDLSVQLR	1 Phosphorylation on T	1 Phosphorylation on T	21361.5	26834.9	1.25622
Spliceosome-associated protein CWC27 homolog	CWC27	253	279	DDATGDLEDDGEDDSAERDEYMEDDEK	21 Phosphorylation on Y	273 Phosphorylation on Y	23147.6	29077.2	1.25617
Ras-related protein Rab-14	RAB14	172	201	IYQNIQDGSLDLNAAESGVQHKPSAPQGGR	9 Phosphorylation on S	180 Phosphorylation on S	48629.4	61076.5	1.25596
Predicted gene 7324	GM7324	345	352	GLPPSMER	5 Phosphorylation on S, 6 Oxidation on M	349 Phosphorylation on S	263922	331438	1.25582
BLOC-1-related complex subunit 6	BORCS6	41	56	TLSGEEEAESVGVSSR	3 Phosphorylation on S	43 Phosphorylation on S	96651.1	121328	1.25532
Liprin-beta-2	PPFIBP2	326	339	TLSINEDEIEGSFR	3 Phosphorylation on S	328 Phosphorylation on S	74006.2	92889.6	1.25516
Protein PRRC2B	PRRC2B	164	176	LLSFSPEEFPTLK	5 Phosphorylation on S	168 Phosphorylation on S	2015.74	2530.05	1.25515
Probable ATP-dependent RNA helicase DDX41	DDX41	1	8	MEDSEPER	1 Acetylation (N-term), 1 Oxidation on M, 4 Phosphorylation on S	4 Phosphorylation on S	3661.78	4595.62	1.25502
Zinc finger protein 219	ZNF219	8	28	ILVGHLEPSPPAFDGELDLQR	9 Phosphorylation on S	16 Phosphorylation on S	6755.29	8477.49	1.25494
Proteasome subunit alpha type-2	PSMA2	5	18	GYSFSLTTFSPSGK	3 Phosphorylation on S	7 Phosphorylation on S	16676.8	20923.6	1.25465
Sorting nexin-18	SNX18	13	22	SENPGEISLR	8 Phosphorylation on S	20 Phosphorylation on S	8858.65	11111	1.25425
Zinc finger, C3H1-type containing	ZFC3H1	1049	1062	SFLESNSFTKPNLK	1 Phosphorylation on S	1049 Phosphorylation on S	8693.31	10903.2	1.2542
Rho GTPase-activating protein 25	ARHGAP25	441	447	TQTLPNR	3 Phosphorylation on T	443 Phosphorylation on T	62653	78571.1	1.25407
WW domain-binding protein 11	WBP11	231	243	DEDMLYSPELAQR	4 Oxidation on M, 7 Phosphorylation on S	237 Phosphorylation on S	282130	353806	1.25406
Zinc finger C3HC-type protein 1	ZC3HC1	404	415	LCSSSSSDTSPR	2 Carbamidomethylation on C, 3 Phosphorylation on S	406 Phosphorylation on S	20750	26020	1.25397
Extended synaptotagmin-1	ESYT1	802	820	GTKPPSPYATITVGETSHK	8 Phosphorylation on Y	809 Phosphorylation on Y	20443.5	25635	1.25394
MORC family CW-type zinc finger protein 3	MORC3	561	573	RLSNPPVENSSYK	3 Phosphorylation on S	563 Phosphorylation on S	158687	198964	1.25382
Testis-expressed protein 2	TEX2	437	472	TLDLPLKPEVLASDGVALESEDEEDSATEHQELPVK	20 Phosphorylation on S	456 Phosphorylation on S	37923.2	47529.1	1.2533
RNA-binding protein FXR1	FXR1	635	649	AINGPTSASGDEIPK	9 Phosphorylation on S	643 Phosphorylation on S	27323.2	34244.1	1.2533
Zinc finger, MYND-type containing 8	ZMYND8	427	435	RISLSDMPR	3 Phosphorylation on S	429 Phosphorylation on S	117613	147402	1.25328
GPALPP motifs-containing protein 1	GPALPP1	130	159	EDPGQVSSFFNSEEAESGEDEDIVGPMPAK	17 Phosphorylation on S, 27 Oxidation on M	146 Phosphorylation on S	233155	292179	1.25315
Myotubularin-related protein 4	MTMR4	610	626	SMDDLLSACDTSSPLTR	1 Phosphorylation on S, 9 Carbamidomethylation on C	610 Phosphorylation on S	24675.6	30919.8	1.25305
Actin-binding LIM protein 1	ABLIM1	494	507	STSQGSINSPVYSR	3 Phosphorylation on S	496 Phosphorylation on S	269551	337596	1.25244
Protein ITPRID2	ITPRID2	378	396	LSEEADSTISHQEESEESR	2 Phosphorylation on S	379 Phosphorylation on S	29375.1	36790.2	1.25243
Solute carrier family 12 member 6	SLC12A6	1027	1044	LTSIGSDEDEETETYQEK	3 Phosphorylation on S, 6 Phosphorylation on S	1029 Phosphorylation on S, 1032 Phosphorylation on S	20577.5	25769.9	1.25233
Splicing factor, arginine/serine-rich 19	SCAF1	315	336	REPPPPQTLGAPGTPPQADSTR	14 Phosphorylation on T	328 Phosphorylation on T	52766.8	66068.5	1.25209
Ral GTPase-activating protein subunit alpha-2	RALGAPA2	713	724	SATTSGAPGVEK	3 Phosphorylation on T	715 Phosphorylation on T	11137.2	13942.8	1.25191
D-glucuronyl C5-epimerase	GLCE	71	83	QQSEEAFPQEQQK	3 Phosphorylation on S	73 Phosphorylation on S	169255	211870	1.25178
RNA N6-adenosine-methyltransferase METTL16	METTL16	453	467	LLCQEETPEATEDER	3 Carbamidomethylation on C, 7 Phosphorylation on T, 11 Phosphorylation on T	459 Phosphorylation on T, 463 Phosphorylation on T	7171.05	8975.05	1.25157
Tyrosine-protein phosphatase non-receptor type 12	PTPN12	622	643	TSISTASATVSPASSAESACTR	11 Phosphorylation on S, 20 Carbamidomethylation on C	632 Phosphorylation on S	48979.7	61278	1.25109
Golgi reassembly-stacking protein 2	GORASP2	213	228	ISLPGQMTGTPITPLK	13 Phosphorylation on T	225 Phosphorylation on T	85906.3	107470	1.25101
FYN-binding protein 1	FYB1	246	265	DHGAPSSPFPGVVLKPAASR	7 Phosphorylation on S	252 Phosphorylation on S	59301.9	74175.6	1.25081
Ras association (RalGDS/AF-6) and pleckstrin homology domains 1	RAPH1	1	19	MEQLSDEEIDHGAEEDSDK	1 Acetylation (N-term), 1 Oxidation on M, 5 Phosphorylation on S, 17 Phosphorylation on S	5 Phosphorylation on S, 17 Phosphorylation on S	56412	70556.7	1.25074
Protein LYRIC	MTDH	489	501	TMSTSDPAEVLIK	2 Oxidation on M, 3 Phosphorylation on S	491 Phosphorylation on S	19341.4	24184.4	1.25039
Tyrosine-protein phosphatase non-receptor type 18	PTPN18	339	359	SISVPAPPTLPMADTYAVVQK	3 Phosphorylation on S	341 Phosphorylation on S	1.70811e+06	2.13573e+06	1.25035
Mediator of DNA damage checkpoint protein 1	MDC1	781	790	MTPEREPLER	1 Oxidation on M, 2 Phosphorylation on T	782 Phosphorylation on T	5933.03	7418.27	1.25033
Unconventional myosin-Ic	MYO1C	862	868	SISPEWK	3 Phosphorylation on S	864 Phosphorylation on S	13153.1	16445	1.25027
Spermatogenesis-associated protein 6	SPATA6	268	277	TDNFFGSPGR	7 Phosphorylation on S	274 Phosphorylation on S	13297	16620.9	1.24997
Leukocyte immunoglobulin-like receptor subfamily B member 3	LILRB3	753	763	AGHVSPSVMSR	5 Phosphorylation on S, 9 Oxidation on M	757 Phosphorylation on S	64129.6	80160	1.24997
Protein SON	SON	256	269	SPEPVVTMSVEYQK	1 Phosphorylation on S, 8 Oxidation on M	256 Phosphorylation on S	166081	207562	1.24976
mRNA decay activator protein ZFP36	ZFP36	50	57	STSLVEGR	3 Phosphorylation on S	52 Phosphorylation on S	122258	152754	1.24943
Patatin-like phospholipase domain-containing protein 7	PNPLA7	339	350	QMSYGPEEQLER	3 Phosphorylation on S	341 Phosphorylation on S	191892	239750	1.2494
26S proteasome non-ATPase regulatory subunit 11	PSMD11	12	20	AQSLLSTDR	3 Phosphorylation on S	14 Phosphorylation on S	46296.2	57831	1.24915
E3 ubiquitin-protein ligase RLIM	RLIM	340	353	SQAPNNTVTYESER	1 Phosphorylation on S	340 Phosphorylation on S	5013.28	6260.69	1.24882
Mitogen-activated protein kinase 14	MAPK14	174	186	HTDDEMTGYVATR	6 Oxidation on M, 7 Phosphorylation on T, 9 Phosphorylation on Y	180 Phosphorylation on T, 182 Phosphorylation on Y	9726.12	12145	1.2487
Vimentin	VIM	29	36	SYVTTSTR	6 Phosphorylation on S	34 Phosphorylation on S	29748.4	37146.1	1.24868
Serine/threonine-protein kinase ULK2	ULK2	413	432	IEQNLISTASSGTNPHGSPR	18 Phosphorylation on S	430 Phosphorylation on S	10259.5	12810.3	1.24862
SH3 domain-binding protein 1	SH3BP1	526	537	TEADLPKPTSPK	10 Phosphorylation on S	535 Phosphorylation on S	2.55804e+06	3.19377e+06	1.24852
Plakophilin-2	PKP2	148	158	LEISPDSSPER	4 Phosphorylation on S	151 Phosphorylation on S	54053.4	67455.3	1.24794
Nucleolar RNA helicase 2	DDX21	233	249	SNSSDAPGEESSSETEK	11 Phosphorylation on S	243 Phosphorylation on S	64248.9	80154	1.24755
RNA polymerase II subunit A C-terminal domain phosphatase	CTDP1	499	516	AAASPLGESGPSIHPHDK	4 Phosphorylation on S	502 Phosphorylation on S	79196.6	98780.9	1.24729
Inositol 1,4,5-trisphosphate receptor type 2	ITPR2	1148	1167	GGEEANEESNLLSPVQDGAK	13 Phosphorylation on S	1160 Phosphorylation on S	9212.81	11488.2	1.24698
NGFI-A-binding protein 1	NAB1	159	184	LWQGHHATESEHSLSPADLGSPASPK	24 Phosphorylation on S	182 Phosphorylation on S	94971.1	118393	1.24663
Zinc finger protein 592	ZNF592	76	83	QESFEAEK	3 Phosphorylation on S	78 Phosphorylation on S	5156.96	6428.56	1.24658
Transducin-like enhancer protein 3	TLE3	324	338	NDAPTPGTSTTPGLR	5 Phosphorylation on T	328 Phosphorylation on T	27975.4	34868	1.24638
5'-AMP-activated protein kinase subunit beta-1	PRKAB1	173	199	CSDVSELSSSPPGPYHQEPYMSKPEER	1 Carbamidomethylation on C, 15 Phosphorylation on Y, 21 Oxidation on M	187 Phosphorylation on Y	36295.4	45237.3	1.24637
MARCKS-related protein	MARCKSL1	111	144	EGGGDSSASSPTEEEQEQGEMSACSDEGTAQEGK	24 Carbamidomethylation on C, 25 Phosphorylation on S	135 Phosphorylation on S	25599.1	31904.8	1.24633
ATP-binding cassette sub-family C member 4	ABCC4	634	650	ENEEAEPSTAPGTPTLR	9 Phosphorylation on T, 13 Phosphorylation on T	642 Phosphorylation on T, 646 Phosphorylation on T	84120.4	104834	1.24623
Tubulin alpha-1B chain	TUBA1B	65	79	AVFVDLEPTVIDEVR	9 Phosphorylation on T	73 Phosphorylation on T	19396.1	24168.6	1.24605
Coronin-1A	CORO1A	417	432	ATPEPSGTPSSDTVSR	2 Phosphorylation on T	418 Phosphorylation on T	7477536	9316856	1.24598
Raftlin	RFTN1	177	188	LKPVANSVEDAR	7 Phosphorylation on S	183 Phosphorylation on S	78397.9	97676.7	1.24591
Cysteine protease ATG4B	ATG4B	380	393	FFDSEDEDFEILSL	4 Phosphorylation on S	383 Phosphorylation on S	226830	282601	1.24587
Guanine nucleotide exchange protein SMCR8	SMCR8	410	418	VLISVGSYK	7 Phosphorylation on S	416 Phosphorylation on S	461303	574692	1.2458
Nucleoporin 205	NUP205	1139	1164	LLHLLLDDMPVKPYSDGEGGMEDENR	14 Phosphorylation on Y	1152 Phosphorylation on Y	3705.25	4614.22	1.24532
Vimentin	VIM	79	97	LLQDSVDFSLADAINTEFK	5 Phosphorylation on S	83 Phosphorylation on S	178921	222807	1.24528
Coatomer subunit alpha	COPA	589	598	VLTIDPTEFK	3 Phosphorylation on T	591 Phosphorylation on T	2248.98	2800.18	1.24509
Pecanex-like protein 3	PCNX3	286	294	GSGDPMPQK	2 Phosphorylation on S	287 Phosphorylation on S	2480.79	3087.61	1.24461
Protein canopy homolog 4	CNPY4	64	78	SREVLELGQVLDTGK	1 Phosphorylation on S	64 Phosphorylation on S	10133.2	12610.1	1.24444
Arginine-glutamic acid dipeptide repeats protein	RERE	638	645	EEAASPLK	5 Phosphorylation on S	642 Phosphorylation on S	7305.31	9089.58	1.24424
C-Jun-amino-terminal kinase-interacting protein 4	SPAG9	199	222	ERPISLGIFPLPAGDGLLTPDTQK	5 Phosphorylation on S, 19 Phosphorylation on T	203 Phosphorylation on S, 217 Phosphorylation on T	29735.9	36995.7	1.24414
Zinc finger protein with KRAB and SCAN domains 3	ZKSCAN3	132	153	QLDDTPPQVPDDDDGQELLCSK	5 Phosphorylation on T, 20 Carbamidomethylation on C	136 Phosphorylation on T	11834.9	14723.1	1.24404
Protein kinase C beta type	PRKCB	2	19	ADPAAGPPPSEGEESTVR	1 Acetylation (N-term), 10 Phosphorylation on S	11 Phosphorylation on S	276529	344013	1.24404
Tyrosine-protein phosphatase non-receptor type 1	PTPN1	373	399	MVGGGLQSAQASVPTEEELSSTEEEHK	1 Oxidation on M, 20 Phosphorylation on S	392 Phosphorylation on S	55596.5	69160.9	1.24398
E3 ubiquitin-protein ligase RNF180	RNF180	229	239	SHSLDLNISEK	3 Phosphorylation on S	231 Phosphorylation on S	15566.6	19361.3	1.24377
ATP-dependent 6-phosphofructokinase, platelet type	PFKP	775	784	LESLQHHEEL	3 Phosphorylation on S	777 Phosphorylation on S	98097.4	121999	1.24365
Talin-1	TLN1	2032	2043	VLVQNAAGSQEK	9 Phosphorylation on S	2040 Phosphorylation on S	43767.7	54427.9	1.24356
Phosphatidylinositol 4-phosphate 5-kinase type-1 gamma	PIP5K1C	552	572	TQSSGQDGRPQEEPHAEDLQK	3 Phosphorylation on S	554 Phosphorylation on S	1.20929e+06	1.50352e+06	1.24331
Serine/threonine-protein kinase 24	STK24	176	192	RNTFVGTPFWMAPEVIK	3 Phosphorylation on T	178 Phosphorylation on T	5023.36	6245.16	1.24322
Friend leukemia integration 1 transcription factor	FLI1	78	87	ESPVDCSVSK	2 Phosphorylation on S, 6 Carbamidomethylation on C	79 Phosphorylation on S	24482.7	30436.5	1.24319
DmX-like protein 1	DMXL1	434	446	SDEELDDGVDDLK	1 Phosphorylation on S	434 Phosphorylation on S	2.19738e+06	2731280	1.24297
RNA cytidine acetyltransferase	NAT10	932	942	TLSDDLDEAAK	3 Phosphorylation on S	934 Phosphorylation on S	41739.4	51880.1	1.24295
SH3 domain-binding protein 1	SH3BP1	254	272	DNHSQADHSPLTTAAPFSR	9 Phosphorylation on S	262 Phosphorylation on S	12707.3	15792.9	1.24282
Tyrosine-protein kinase Fgr	FGR	202	212	AQFDSIQDLVR	5 Phosphorylation on S	206 Phosphorylation on S	8587.42	10672.5	1.24281
Transcription elongation factor SPT5	SUPT5H	793	807	TPHYGSQTPLHDGSR	8 Phosphorylation on T	800 Phosphorylation on T	69065.1	85827.1	1.2427
Torsin-1A-interacting protein 1	TOR1AIP1	59	73	FSEEPAEVYGDFEPR	2 Phosphorylation on S	60 Phosphorylation on S	156476	194424	1.24252
Tyrosine-protein phosphatase non-receptor type 21	PTPN21	819	828	RPVSDLLSGK	4 Phosphorylation on S	822 Phosphorylation on S	4719.94	5864.16	1.24242
Forkhead box protein K1	FOXK1	194	212	EEAPASPLRPLYPQISPLK	6 Phosphorylation on S	199 Phosphorylation on S	452308	561718	1.24189
Myotubularin-related protein 3	MTMR3	631	640	RSSDPSLNEK	3 Phosphorylation on S	633 Phosphorylation on S	28384.8	35242.6	1.2416
Pleckstrin homology-like domain family B member 1	PHLDB1	579	596	NSITEISDNEDELLEYHR	2 Phosphorylation on S	580 Phosphorylation on S	60374.5	74955.2	1.2415
Annexin A5	ANXA5	116	124	TPEELSAIK	1 Phosphorylation on T	116 Phosphorylation on T	10361	12860.5	1.24125
Translocating chain-associated membrane protein 1	TRAM1	349	367	GTENGVNGTVTSNGADSPR	17 Phosphorylation on S	365 Phosphorylation on S	1.75048e+06	2.17261e+06	1.24115
Protein capicua homolog	CIC	689	711	HSSGILPTFQTNLTFTVPISPGR	20 Phosphorylation on S	708 Phosphorylation on S	10234	12698.3	1.24079
Large ribosomal subunit protein uL13	RPL13A	149	159	YQAVTATLEEK	7 Phosphorylation on T	155 Phosphorylation on T	25700.7	31882.3	1.24052
DNA (cytosine-5)-methyltransferase 1	DNMT1	180	195	EESEEGNSAESAAEER	3 Phosphorylation on S	182 Phosphorylation on S	3157.93	3916.84	1.24032
Phosphorylase b kinase regulatory subunit alpha, liver isoform	PHKA2	729	741	SLNLVDSPQPLLK	7 Phosphorylation on S	735 Phosphorylation on S	4589.66	5691.46	1.24006
Glucose-6-phosphate exchanger SLC37A2	SLC37A2	250	265	EQDNPEDPVNSPYSSR	14 Phosphorylation on S, 15 Phosphorylation on S	263 Phosphorylation on S, 264 Phosphorylation on S	120698	149658	1.23994
Neuronal tyrosine-phosphorylated phosphoinositide-3-kinase adapter 2	NYAP2	118	136	SQSLHSVGGTEDDSSCGSR	3 Phosphorylation on S, 16 Carbamidomethylation on C	120 Phosphorylation on S	13132.4	16282.9	1.23991
Solute carrier organic anion transporter family member 2B1	SLCO2B1	20	34	VSVEPQDSHQDAQPR	2 Phosphorylation on S	21 Phosphorylation on S	6660.38	8257.03	1.23972
Ras-related protein Rab-14	RAB14	202	210	LTSEPQPQR	3 Phosphorylation on S	204 Phosphorylation on S	12734.9	15785.1	1.23952
Erbin	ERBIN	1169	1181	VGSEHSLLDPPGK	3 Phosphorylation on S	1171 Phosphorylation on S	605756	750672	1.23923
Structure-specific endonuclease subunit SLX4	SLX4	953	970	EDEVILLLDSDEELEHTK	10 Phosphorylation on S	962 Phosphorylation on S	28749.1	35619.4	1.23898
Protein FAM83H	FAM83H	903	912	GSPTQAYPER	2 Phosphorylation on S	904 Phosphorylation on S	39303	48693.8	1.23893
Rho guanine nucleotide exchange factor 1	ARHGEF1	628	638	QSSDPMLSEFK	3 Phosphorylation on S	630 Phosphorylation on S	2835.2	3510.99	1.23836
Transmembrane protein 131	TMEM131	1353	1375	DFDHHDSSPLDVFTEQPPSPMSK	19 Phosphorylation on S, 21 Oxidation on M	1371 Phosphorylation on S	106450	131819	1.23832
Pleckstrin homology-like domain family B member 1	PHLDB1	520	532	SPSPTLGESLAPR	1 Phosphorylation on S	520 Phosphorylation on S	81755.9	101227	1.23816
Transient receptor potential cation channel subfamily V member 2	TRPV2	740	756	NSASEEDHLPLQVLQSH	4 Phosphorylation on S	743 Phosphorylation on S	23947.9	29649.6	1.23809
Misshapen-like kinase 1	MINK1	601	610	SQSLQDQPTR	3 Phosphorylation on S	603 Phosphorylation on S	135248	167416	1.23784
Protein RRP5 homolog	PDCD11	1466	1477	QESESEQELVNK	3 Phosphorylation on S	1468 Phosphorylation on S	180841	223835	1.23775
WASH complex subunit 2	WASHC2	795	806	TVLSLFDEDEDK	1 Phosphorylation on T, 4 Phosphorylation on S	795 Phosphorylation on T, 798 Phosphorylation on S	15187.4	18796.5	1.23764
Apolipoprotein E	APOE	130	144	NEVHTMLGQSTEEIR	6 Oxidation on M, 10 Phosphorylation on S	139 Phosphorylation on S	3788.11	4687.93	1.23754
Protein FAM117B	FAM117B	386	397	SIDTQTPGGADK	6 Phosphorylation on T	391 Phosphorylation on T	10884.8	13469.5	1.23746
Tensin-1	TNS1	518	539	EDGMEEVVGHTQGPLDGSLYAK	20 Phosphorylation on Y	537 Phosphorylation on Y	28446.7	35201.6	1.23746
DNA repair-scaffolding protein	SPIDR	38	47	TVEAADSLSK	7 Phosphorylation on S	44 Phosphorylation on S	139139	172170	1.23739
Transmembrane protein 51	TMEM51	173	185	AETETSPGHAPDR	6 Phosphorylation on S	178 Phosphorylation on S	13162.7	16285.8	1.23727
TBC1 domain family member 14	TBC1D14	91	100	QSESEIVPER	2 Phosphorylation on S	92 Phosphorylation on S	13923.1	17225	1.23715
Tumor protein D54	TPD52L2	96	108	SWHDVQVSTAYVK	1 Phosphorylation on S	96 Phosphorylation on S	27016	33418.6	1.23699
Importin subunit alpha-7	KPNA6	1	9	METMASPGK	1 Acetylation (N-term), 4 Oxidation on M, 6 Phosphorylation on S	6 Phosphorylation on S	4585.17	5671.44	1.23691
Patatin-like phospholipase domain-containing protein 7	PNPLA7	1273	1295	VAAVDDESDYQTEYEEELPAIPK	8 Phosphorylation on S	1280 Phosphorylation on S	63867.9	78972.2	1.23649
Kinase suppressor of Ras 1	KSR1	314	325	FELPHGSPQLVR	7 Phosphorylation on S	320 Phosphorylation on S	49577.8	61300.2	1.23644
Serine/threonine-protein phosphatase 4 regulatory subunit 3B	PPP4R3B	104	121	DPSVEVTQDLIDESEEER	14 Phosphorylation on S	117 Phosphorylation on S	163501	202117	1.23619
Unconventional myosin-IXb	MYO9B	1948	1969	GSDEENLDSETSASTESLLEER	2 Phosphorylation on S	1949 Phosphorylation on S	263444	325610	1.23598
Arf-GAP with Rho-GAP domain, ANK repeat and PH domain-containing protein 3	ARAP3	1374	1382	TLSMFFPMK	3 Phosphorylation on S, 4 Oxidation on M	1376 Phosphorylation on S	2748.96	3397.17	1.2358
C3a anaphylatoxin chemotactic receptor	C3AR1	445	465	GILEAAFSEELTHSTNCTQDK	8 Phosphorylation on S, 17 Carbamidomethylation on C	452 Phosphorylation on S	108074	133550	1.23573
MAP kinase-activated protein kinase 2	MAPKAPK2	199	225	ETTSHNSLTTPCYTPYYVAPEVLGPEK	12 Carbamidomethylation on C, 13 Phosphorylation on Y	211 Phosphorylation on Y	45679.6	56430.2	1.23535
Solute carrier family 12 member 7	SLC12A7	48	60	ENSPFINNVEVER	3 Phosphorylation on S	50 Phosphorylation on S	678067	837553	1.23521
Ral guanine nucleotide dissociation stimulator-like 2	RGL2	735	765	RRPSAATPGSHSGPSASGTPPSEGGGGSFPR	28 Phosphorylation on S	762 Phosphorylation on S	16800.6	20749.2	1.23503
Band 4.1-like protein 1	EPB41L1	67	77	DYSEADGLSER	9 Phosphorylation on S	75 Phosphorylation on S	40108.7	49529.9	1.23489
Ribosomal protein S6 kinase alpha-2	RPS6KA2	216	233	AYSFCGTIEYMAPEVVNR	3 Phosphorylation on S, 5 Carbamidomethylation on C	218 Phosphorylation on S	99386.4	122714	1.23471
Protein polybromo-1	PBRM1	8	33	ATSPSSSVSGDFDDGHHSVPTPGPSR	3 Phosphorylation on S	10 Phosphorylation on S	739841	913449	1.23466
Rapamycin-insensitive companion of mTOR	RICTOR	1133	1154	TLTEPSVDLNHSEDFTSSSAQK	3 Phosphorylation on T	1135 Phosphorylation on T	25393.1	31345.5	1.23441
BCL2/adenovirus E1B 19 kDa protein-interacting protein 3-like	BNIP3L	53	72	NGGLEHVPSSSSIHNGDMEK	9 Phosphorylation on S, 18 Oxidation on M	61 Phosphorylation on S	62196.5	76766.6	1.23426
Coiled-coil and C2 domain-containing protein 1B	CC2D1B	454	469	GSEQDSVAATLATAQK	2 Phosphorylation on S	455 Phosphorylation on S	11716.3	14459.7	1.23415
Phosphatidylinositol 4-kinase beta	PI4KB	509	522	RLSEQLAHTPTAFK	3 Phosphorylation on S, 9 Phosphorylation on T	511 Phosphorylation on S, 517 Phosphorylation on T	4780.33	5899.54	1.23413
Transient receptor potential cation channel subfamily V member 2	TRPV2	12	27	LETSDGDEEGSAEVNK	4 Phosphorylation on S	15 Phosphorylation on S	428671	528950	1.23393
Oxysterol-binding protein-related protein 8	OSBPL8	300	318	ANNLHSGDNFQLNDSEIER	6 Phosphorylation on S	305 Phosphorylation on S	9628.19	11880.5	1.23393
Tyrosine-protein phosphatase non-receptor type 21	PTPN21	856	866	LAALNGLSLSR	8 Phosphorylation on S	863 Phosphorylation on S	4190.62	5169.86	1.23368
Liprin-beta-1	PPFIBP1	591	605	DLGQSNSDLDMPFAK	5 Phosphorylation on S, 11 Oxidation on M	595 Phosphorylation on S	24779.4	30566.7	1.23355
Ral GTPase-activating protein subunit alpha-1	RALGAPA1	360	376	SAEPEQSHSNTSTLTER	7 Phosphorylation on S	366 Phosphorylation on S	5283.4	6515.5	1.2332
Sequestosome-1	SQSTM1	268	283	LTPTTPESSSTGTEDK	2 Phosphorylation on T	269 Phosphorylation on T	956248	1.1788e+06	1.23274
Macrophage colony-stimulating factor 1 receptor	CSF1R	709	737	RDSGFSSQGVDTYVEMRPVSTSSSDSFFK	3 Phosphorylation on S, 16 Oxidation on M	711 Phosphorylation on S	32274.4	39781.3	1.2326
Ribonuclease inhibitor	RNH1	444	453	ALEEERPSLR	8 Phosphorylation on S	451 Phosphorylation on S	18127.9	22341.1	1.23242
Intersectin-1	ITSN1	313	328	SGSGMSVISSSSVDQR	3 Phosphorylation on S, 5 Oxidation on M	315 Phosphorylation on S	366703	451893	1.23231
Protein FAM110B	FAM110B	234	248	SPEADQVEPACGVSR	1 Phosphorylation on S, 11 Carbamidomethylation on C	234 Phosphorylation on S	3618.2	4458.31	1.23219
A-kinase anchor protein 9	AKAP9	3689	3699	DGFGLSPGIEK	6 Phosphorylation on S	3694 Phosphorylation on S	43959.7	54164.1	1.23213
CLIP-associating protein 1	CLASP1	240	261	NFDDEDSVDGNRPSSASSSSSK	7 Phosphorylation on S	246 Phosphorylation on S	3954.72	4872.72	1.23213
Succinate dehydrogenase [ubiquinone] flavoprotein subunit, mitochondrial	SDHA	528	538	VGSVLQEGCEK	3 Phosphorylation on S, 9 Carbamidomethylation on C	530 Phosphorylation on S	4862.34	5990.1	1.23194
Guanine nucleotide exchange factor for Rab-3A	RAB3IL1	173	183	ELHPQLLSPTK	8 Phosphorylation on S	180 Phosphorylation on S	181953	224146	1.23189
Bridge-like lipid transfer protein family member 1	BLTP1	4114	4128	AGMPGSSGLGSPLGR	11 Phosphorylation on S	4124 Phosphorylation on S	26348.2	32456.7	1.23184
Ankyrin repeat domain-containing protein 55	ANKRD55	472	482	SRSEQDLLNNR	3 Phosphorylation on S	474 Phosphorylation on S	133099	163949	1.23179
Centrosomal protein kizuna	KIZ	279	289	SAELHSSLQER	1 Phosphorylation on S	279 Phosphorylation on S	5633.07	6938.64	1.23177
AP-3 complex subunit delta-1	AP3D1	770	789	VDIITEEMPENALPSDEDDK	8 Oxidation on M, 15 Phosphorylation on S	784 Phosphorylation on S	658277	810765	1.23165
Nuclear mitotic apparatus protein 1	NUMA1	1842	1863	LGSPDDGNSALLSLPGYRPTTR	3 Phosphorylation on S	1844 Phosphorylation on S	90813.9	111834	1.23147
Cytospin-B	SPECC1	130	144	LGSSPTSSCNPTPTK	4 Phosphorylation on S, 9 Carbamidomethylation on C	133 Phosphorylation on S	1.20099e+06	1.47868e+06	1.23122
EF-hand calcium-binding domain-containing protein 4B	CRACR2A	418	431	SQSEEEEDVFSAPR	3 Phosphorylation on S	420 Phosphorylation on S	47700.2	58722.9	1.23108
Acetyl-coenzyme A synthetase, cytoplasmic	ACSS2	256	271	AELGMNDSPSQSPPVK	5 Oxidation on M, 8 Phosphorylation on S	263 Phosphorylation on S	39138	48175.7	1.23092
Integrator complex subunit 6	INTS6	800	809	SHEEVNTELK	1 Phosphorylation on S	800 Phosphorylation on S	10731.6	13208.1	1.23076
WD repeat and FYVE domain-containing protein 3	WDFY3	2474	2502	SAPDGGDEETQEQLQDQIAESGSIEEEEK	1 Phosphorylation on S	2474 Phosphorylation on S	37957.2	46710.2	1.2306
Rho GTPase-activating protein 21	ARHGAP21	875	884	SYDEGLDDYR	1 Phosphorylation on S	875 Phosphorylation on S	26507.6	32620.2	1.2306
Dedicator of cytokinesis protein 2	DOCK2	1677	1692	VEEEPISPGSTLPEVK	7 Phosphorylation on S	1683 Phosphorylation on S	2.13313e+06	2.62486e+06	1.23052
Proline-rich protein 12	PRR12	1286	1302	HPPLYQAGLTPPLSPPK	14 Phosphorylation on S	1299 Phosphorylation on S	34687.6	42674.5	1.23025
WD and tetratricopeptide repeats protein 1	WDTC1	510	520	DSISEDEMVLR	2 Phosphorylation on S, 8 Oxidation on M	511 Phosphorylation on S	45016.1	55379.4	1.23021
Phosphatidylinositol 4-kinase type 2-alpha	PI4K2A	460	472	SASESYTQSFQSR	3 Phosphorylation on S	462 Phosphorylation on S	1.0431e+06	1.28316e+06	1.23013
Stathmin	STMN1	30	41	ESVPDFPLSPPK	9 Phosphorylation on S	38 Phosphorylation on S	5.33011e+06	6556470	1.23008
TAR DNA-binding protein 43	TARDBP	182	189	QSPDEPLR	2 Phosphorylation on S	183 Phosphorylation on S	161513	198636	1.22985
Nuclear pore complex protein Nup98-Nup96	NUP98	699	719	NGLEGSSEETSFHDESLQDDR	11 Phosphorylation on S	709 Phosphorylation on S	11027.8	13558.4	1.22948
Protein LYRIC	MTDH	292	300	LSSQLSEEK	6 Phosphorylation on S	297 Phosphorylation on S	835031	1.02628e+06	1.22904
Transcription factor 12	TCF12	75	90	GFTDSPHYSDHLNDSR	5 Phosphorylation on S	79 Phosphorylation on S	4221.23	5187.16	1.22883
Serine/threonine-protein kinase Nek1	NEK1	943	961	DLNLVQAVHCSPEEPIPIR	10 Carbamidomethylation on C, 11 Phosphorylation on S	953 Phosphorylation on S	2285.22	2807.38	1.22849
Dedicator of cytokinesis protein 2	DOCK2	1660	1676	VPAESFDLESAPPKTPK	15 Phosphorylation on T	1674 Phosphorylation on T	20407.9	25070.8	1.22848
Ubiquitin carboxyl-terminal hydrolase 20	USP20	333	339	FSWGQQR	2 Phosphorylation on S	334 Phosphorylation on S	4115.63	5055.77	1.22843
Lysine-specific demethylase 2A	KDM2A	549	565	LTPVRPAAASPIVSGAR	10 Phosphorylation on S	558 Phosphorylation on S	57694.4	70865.8	1.2283
Methyl-CpG-binding domain protein 2	MBD2	398	414	AADTEEVDIDMDSGDEA	11 Oxidation on M, 13 Phosphorylation on S	410 Phosphorylation on S	133968	164540	1.2282
Zinc finger protein ZFPM1	ZFPM1	34	53	EQEAPDPEAPAIEEPPSPPR	17 Phosphorylation on S	50 Phosphorylation on S	33356.6	40968.6	1.2282
PHD finger protein 20-like protein 1	PHF20L1	368	378	SPLAPELIQAK	1 Phosphorylation on S	368 Phosphorylation on S	54459	66886.1	1.22819
Eukaryotic translation initiation factor 3 subunit B	EIF3B	88	98	SPSQEPSAPGK	1 Phosphorylation on S	88 Phosphorylation on S	377382	463409	1.22796
(E3-independent) E2 ubiquitin-conjugating enzyme UBE2O	UBE2O	76	91	LIHGEDSDSEGDDDGR	7 Phosphorylation on S	82 Phosphorylation on S	7141.56	8769.16	1.2279
Cyclic AMP-dependent transcription factor ATF-2	ATF2	42	56	NDSVIVADQTPTPTR	10 Phosphorylation on T, 12 Phosphorylation on T	51 Phosphorylation on T, 53 Phosphorylation on T	92992.8	114176	1.2278
Krueppel-like factor 3	KLF3	90	104	ASPGLSMPSSSPPIK	2 Phosphorylation on S, 7 Oxidation on M	91 Phosphorylation on S	19270.6	23660.2	1.22779
MAX gene-associated protein	MGA	1991	2010	EDARPYEYSYSTGSHTDEDK	16 Phosphorylation on T	2006 Phosphorylation on T	14592.1	17914.3	1.22767
DNA-binding protein RFX7	RFX7	320	331	LQSPLPGESSAK	3 Phosphorylation on S	322 Phosphorylation on S	28678.5	35207.3	1.22765
CREB-regulated transcription coactivator 2	CRTC2	169	200	TSSDSALHTSVMNPNPQDTYPGPTPPSVLPSR	20 Phosphorylation on Y	188 Phosphorylation on Y	49095.1	60269.5	1.22761
Protein kinase C beta type	PRKCB	637	646	QPVELTPTDK	6 Phosphorylation on T	642 Phosphorylation on T	149757	183836	1.22756
BMP-2-inducible protein kinase	BMP2K	811	826	DKPGVAPDTALLTPAR	13 Phosphorylation on T	823 Phosphorylation on T	11594.8	14231.3	1.22738
AT-rich interactive domain-containing protein 1A	ARID1A	359	378	SHHAPMSPGSSGGGGQPLAR	6 Oxidation on M, 7 Phosphorylation on S	365 Phosphorylation on S	86588.3	106273	1.22734
Arf-GAP with Rho-GAP domain, ANK repeat and PH domain-containing protein 3	ARAP3	1342	1351	FGTMPLLPIR	3 Phosphorylation on T, 4 Oxidation on M	1344 Phosphorylation on T	21394.9	26249	1.22688
General transcription factor II-I	GTF2I	102	113	MSVDAVEIETLR	2 Phosphorylation on S	103 Phosphorylation on S	4584.34	5623.74	1.22673
AHNAK nucleoprotein (desmoyokin)	AHNAK	13	21	GDVDVSLPK	6 Phosphorylation on S	18 Phosphorylation on S	12910	15836.4	1.22667
Tensin-3	TNS3	674	704	VTNGVHQEPNTGSSPGSPTLDIDQSIEQLNR	17 Phosphorylation on S	690 Phosphorylation on S	1.69486e+06	2.07897e+06	1.22663
Calmodulin-regulated spectrin-associated protein 2	CAMSAP2	437	449	SVSNEGLTLNNSR	3 Phosphorylation on S	439 Phosphorylation on S	181048	222073	1.2266
Rap guanine nucleotide exchange factor (GEF) 6	RAPGEF6	1092	1099	RSSLLNAK	3 Phosphorylation on S	1094 Phosphorylation on S	19051	23365.2	1.22646
Myosin-9	MYH9	1938	1950	GTGDCSDEEVDGK	5 Carbamidomethylation on C, 6 Phosphorylation on S	1943 Phosphorylation on S	1.32443e+06	1.62428e+06	1.2264
Proline rich 14-like	PRR14L	574	583	MEAMSPQGDR	5 Phosphorylation on S	578 Phosphorylation on S	7919.23	9711.75	1.22635
Chromodomain-helicase-DNA-binding protein 8	CHD8	2038	2046	LTSQDYEVR	3 Phosphorylation on S	2040 Phosphorylation on S	57018	69921.6	1.22631
Testis-specific Y-encoded-like protein 1	TSPYL1	46	55	AGIVGSPAPR	6 Phosphorylation on S	51 Phosphorylation on S	88635.4	108694	1.2263
Caveolae-associated protein 2	CAVIN2	211	222	DEEALEDSAEEK	8 Phosphorylation on S	218 Phosphorylation on S	27054.3	33176.2	1.22628
La-related protein 1	LARP1	743	755	SLPTTVPESPNYR	1 Phosphorylation on S	743 Phosphorylation on S	1.286e+06	1.57676e+06	1.2261
Serine/threonine-protein kinase ULK1	ULK1	444	458	IEQNLQSPTQQQTAR	7 Phosphorylation on S	450 Phosphorylation on S	52104.8	63872.3	1.22584
Motile sperm domain-containing protein 2	MOSPD2	277	293	ETLETISNEEPPALSEK	7 Phosphorylation on S	283 Phosphorylation on S	69485.5	85176.3	1.22581
Intersectin-1	ITSN1	201	222	AQSFDVASAPPAAEWAVPQSSR	3 Phosphorylation on S	203 Phosphorylation on S	75710.5	92802.3	1.22575
F-box only protein 42	FBXO42	529	557	HPPEQTNGVHTPPHVASALAGAVSPGALR	24 Phosphorylation on S	552 Phosphorylation on S	7818.68	9583.13	1.22567
Dedicator of cytokinesis protein 10	DOCK10	1288	1302	ASLASLDSNPSTTEK	2 Phosphorylation on S	1289 Phosphorylation on S	41056.7	50319.7	1.22561
Transient receptor potential cation channel subfamily V member 2	TRPV2	30	44	NEPPPMESPFQGEDR	8 Phosphorylation on S	37 Phosphorylation on S	355437	435573	1.22546
RELT-like protein 1	RELL1	245	265	SLMSVSGIESVNGDVPATPVK	18 Phosphorylation on T	262 Phosphorylation on T	11675.4	14304.2	1.22515
Negative elongation factor E	NELFE	131	142	SLYESFVSSSDR	1 Phosphorylation on S	131 Phosphorylation on S	37931.6	46467.7	1.22504
Myristoylated alanine-rich C-kinase substrate	MARCKS	131	145	AEDGAAPSPSSETPK	8 Phosphorylation on S	138 Phosphorylation on S	2.02201e+06	2476763	1.2249
Type 1 phosphatidylinositol 4,5-bisphosphate 4-phosphatase	PIP4P1	157	178	IINLGPVHPGPLSPEPQPMGVR	13 Phosphorylation on S, 19 Oxidation on M	169 Phosphorylation on S	24438.8	29934.6	1.22488
Prelamin-A/C	LMNA	12	25	SGAQASSTPLSPTR	11 Phosphorylation on S	22 Phosphorylation on S	10691457	13094563	1.22477
Sequestosome-1	SQSTM1	284	314	SNTQPSSCSSEVSKPDGAGEGPAQSLTEQMK	8 Carbamidomethylation on C, 25 Phosphorylation on S	308 Phosphorylation on S	28698.9	35148.1	1.22472
Solute carrier family 12 member 4	SLC12A4	962	979	LESLYSDEEEESVAGADK	6 Phosphorylation on S	967 Phosphorylation on S	417171	510880	1.22463
FAS-associated death domain protein	FADD	187	195	SENMSPVLR	4 Oxidation on M, 5 Phosphorylation on S	191 Phosphorylation on S	69963.2	85666.9	1.22446
E3 ubiquitin-protein ligase MYCBP2	MYCBP2	1619	1631	QVSTENDSTLVHR	3 Phosphorylation on S	1621 Phosphorylation on S	9365.94	11467.7	1.2244
Protein ITPRID2	ITPRID2	277	287	EVADSPPPLTR	5 Phosphorylation on S	281 Phosphorylation on S	2829.2	3463.54	1.22421
DNA topoisomerase 2-beta	TOP2B	1321	1329	NPWSDDESK	8 Phosphorylation on S	1328 Phosphorylation on S	22787.6	27895.1	1.22413
Talin-1	TLN1	407	427	DHFGLEGDEESTMLEDSVSPK	13 Oxidation on M, 19 Phosphorylation on S	425 Phosphorylation on S	111264	136201	1.22413
Transcription factor Jun	JUN	230	255	EEPQTVPEMPGETPPLSPIDMESQER	17 Phosphorylation on S	246 Phosphorylation on S	502382	614902	1.22397
Dual specificity mitogen-activated protein kinase kinase 7	MAP2K7	71	88	SPSSESSPQHPTPPTRPR	1 Phosphorylation on S	71 Phosphorylation on S	60433	73958.1	1.2238
Rab11 family-interacting protein 5	RAB11FIP5	171	183	NNLSASMFDLSMK	6 Phosphorylation on S, 12 Oxidation on M	176 Phosphorylation on S	273890	335129	1.22359
Centrin-2	CETN2	18	30	RMSPKPELTEDQK	2 Oxidation on M, 3 Phosphorylation on S	20 Phosphorylation on S	191711	234556	1.22349
RNA-binding protein 27	RBM27	117	123	KYPSPQK	4 Phosphorylation on S	120 Phosphorylation on S	51260.7	62716.1	1.22347
Unconventional myosin-IXb	MYO9B	2061	2094	QDQVHSVYIAPGADLPSQSTLIALDHDTILPGTK	6 Phosphorylation on S	2066 Phosphorylation on S	598966	732793	1.22343
Peroxisome proliferator-activated receptor gamma coactivator 1-beta	PPARGC1B	618	645	LSPGQDTAPSLPSPEALPLTATPGASHK	7 Phosphorylation on T	624 Phosphorylation on T	29995.6	36693.9	1.22331
Transmembrane protein 51	TMEM51	99	124	IQQQAGTVPHSQEEDSQEEEEDVSSR	11 Phosphorylation on S, 16 Phosphorylation on S	109 Phosphorylation on S, 114 Phosphorylation on S	16959.5	20746	1.22327
17S U2 SnRNP complex component HTATSF1	HTATSF1	700	708	VFEDNSNEK	6 Phosphorylation on S	705 Phosphorylation on S	189511	231793	1.22311
Eukaryotic translation initiation factor 4E-binding protein 2	EIF4EBP2	63	92	RNSPMAQTPPCHLPNIPGVTSPGALIEDSK	3 Phosphorylation on S, 5 Oxidation on M, 8 Phosphorylation on T, 11 Carbamidomethylation on C	65 Phosphorylation on S, 70 Phosphorylation on T	69094	84500.9	1.22298
Nuclear factor of activated T-cells, cytoplasmic 1	NFATC1	153	182	SPSTATLHLPSLEAYRDPSCLSPASSLSSR	15 Phosphorylation on Y, 20 Carbamidomethylation on C	167 Phosphorylation on Y	6020.08	7361.68	1.22286
Coiled-coil and C2 domain-containing protein 1B	CC2D1B	470	494	LASEDAALVDDDEESDTPAQAPLAK	15 Phosphorylation on S	484 Phosphorylation on S	78118	95508.8	1.22262
Stromal interaction molecule 1	STIM1	515	530	DLTHSDSESSLHMSDR	5 Phosphorylation on S	519 Phosphorylation on S	189794	232009	1.22243
Protein DEK	DEK	254	262	ESEEEQPPK	2 Phosphorylation on S	255 Phosphorylation on S	170114	207941	1.22236
Mitochondrial outer membrane protein SLC25A46	SLC25A46	32	53	SFGSGTELGHWVTTPPDIPGSR	14 Phosphorylation on T	45 Phosphorylation on T	224225	274076	1.22232
Ubiquitin carboxyl-terminal hydrolase MINDY-1	MINDY1	88	105	VETAEVCSRPQELPQSPR	7 Carbamidomethylation on C, 16 Phosphorylation on S	103 Phosphorylation on S	71096.1	86896.3	1.22224
Eukaryotic translation initiation factor 4B	EIF4B	495	511	SQSSDTEQPSPTSGGGK	10 Phosphorylation on S	504 Phosphorylation on S	25970	31736.7	1.22205
Kinectin	KTN1	121	131	QKPSLEEQVIK	4 Phosphorylation on S	124 Phosphorylation on S	4787.31	5849.7	1.22192
NEDD4-binding protein 1	N4BP1	239	248	ARTPVSELTK	3 Phosphorylation on T	241 Phosphorylation on T	50247.3	61395.6	1.22187
Leucine-rich repeat flightless-interacting protein 1	LRRFIP1	87	102	GSGDTSISMDTEASIR	2 Phosphorylation on S, 9 Oxidation on M	88 Phosphorylation on S	435749	532309	1.2216
Rho GTPase-activating protein 31	ARHGAP31	1234	1249	DDSPSSLGSPEEEQPK	9 Phosphorylation on S	1242 Phosphorylation on S	262178	320253	1.22151
Zinc finger and BTB domain-containing protein 3	ZBTB3	302	321	VEAIVISDEEADLSEEQPHR	7 Phosphorylation on S	308 Phosphorylation on S	78539.4	95935.3	1.22149
P2R1A-PPP2R2A-interacting phosphatase regulator 1	PABIR1	133	147	RIDFIPVSPAPSPTR	12 Phosphorylation on S	144 Phosphorylation on S	21893.5	26735.3	1.22115
Pleckstrin homology-like domain family B member 1	PHLDB1	396	408	IGTLQDRPPSPFR	10 Phosphorylation on S	405 Phosphorylation on S	70238.2	85764	1.22105
Bublin coiled-coil protein	BBLN	68	83	LEFQQQLGEAPGDASP	15 Phosphorylation on S	82 Phosphorylation on S	103427	126289	1.22104
Solute carrier family 38 member 10	SLC38A10	880	890	QDVFGEGSEER	8 Phosphorylation on S	887 Phosphorylation on S	819333	1.00043e+06	1.22103
Striated muscle-specific serine/threonine-protein kinase	SPEG	2286	2296	VASPPPGVSEK	3 Phosphorylation on S	2288 Phosphorylation on S	109403	133584	1.22103
Peroxisome proliferator-activated receptor gamma coactivator 1-beta	PPARGC1B	143	158	LLSPASDVDELSLLQK	3 Phosphorylation on S	145 Phosphorylation on S	20001.1	24419.5	1.22091
Integrator complex subunit 1	INTS1	1319	1338	DSTEAPKPESSPEPPPGQGR	10 Phosphorylation on S	1328 Phosphorylation on S	353091	431066	1.22084
Ankyrin repeat domain-containing protein 49	ANKRD49	31	57	THGHLIPTGTQSLWVGNSDEDEEQEEK	18 Phosphorylation on S	48 Phosphorylation on S	164816	201204	1.22078
Ribosomal protein S6 kinase alpha-1	RPS6KA1	367	383	GFSFVATGLMEDDGKPR	3 Phosphorylation on S	369 Phosphorylation on S	80609.7	98401.5	1.22071
182 kDa tankyrase-1-binding protein	TNKS1BP1	523	541	GEGVSQVGPGTPPAPESPR	17 Phosphorylation on S	539 Phosphorylation on S	33730.9	41173.2	1.22064
HIRA-interacting protein 3	HIRIP3	131	146	AVESTDEDHQTDLDAK	4 Phosphorylation on S	134 Phosphorylation on S	3547.42	4330.04	1.22062
AHNAK nucleoprotein (desmoyokin)	AHNAK	173	184	DIDITSPEFMIK	6 Phosphorylation on S, 10 Oxidation on M	178 Phosphorylation on S	172918	211047	1.2205
Heterogeneous nuclear ribonucleoproteins A2/B1	HNRNPA2B1	239	266	GFGDGYNGYGGGPGGGNFGGSPGYGGGR	21 Phosphorylation on S	259 Phosphorylation on S	385985	471047	1.22038
Rho GDP-dissociation inhibitor 1	ARHGDIA	34	43	SIQEIQELDK	1 Phosphorylation on S	34 Phosphorylation on S	94671.6	115520	1.22022
Bcl-2-associated transcription factor 1	BCLAF1	491	499	EVQSPEQVK	4 Phosphorylation on S	494 Phosphorylation on S	198643	242346	1.22
Signal-induced proliferation-associated 1-like protein 1	SIPA1L1	288	297	SETGDSSIFR	1 Phosphorylation on S	288 Phosphorylation on S	8044.5	9813.01	1.21984
Oxidation resistance protein 1	OXR1	420	431	ATESLQEVSGPK	4 Phosphorylation on S	423 Phosphorylation on S	31211.9	38073.3	1.21983
AN1-type zinc finger protein 5	ZFAND5	47	68	MSPMGTASGSNSPTSDSASVQR	1 Oxidation on M, 2 Phosphorylation on S, 4 Oxidation on M	48 Phosphorylation on S	413036	503824	1.21981
Proteasome subunit alpha type-1	PSMA1	244	256	AQPSQAAEEPAEK	4 Phosphorylation on S	247 Phosphorylation on S	65161.7	79463	1.21947
Transitional endoplasmic reticulum ATPase	VCP	192	210	EDEEESLNEVGYDDIGGCR	6 Phosphorylation on S, 18 Carbamidomethylation on C	197 Phosphorylation on S	51371.4	62643.7	1.21943
Supervillin	SVIL	218	226	SISFPEVPR	3 Phosphorylation on S	220 Phosphorylation on S	34015.4	41478.1	1.21939
Nuclear factor related to kappa-B-binding protein	NFRKB	328	359	SEAEDLAEPLSSTEGVPTLSQAPSPLAISSIK	18 Phosphorylation on T, 20 Phosphorylation on S, 24 Phosphorylation on S, 29 Phosphorylation on S, 30 Phosphorylation on S	345 Phosphorylation on T, 347 Phosphorylation on S, 351 Phosphorylation on S, 356 Phosphorylation on S, 357 Phosphorylation on S	64801.9	79003.8	1.21916
Solute carrier family 12 member 6	SLC12A6	1027	1044	LTSIGSDEDEETETYQEK	6 Phosphorylation on S	1032 Phosphorylation on S	164385	200364	1.21887
Protein phosphatase Slingshot homolog 1	SSH1	514	538	RLSDPLLLPHHDETGGLVHLEDLEK	3 Phosphorylation on S	516 Phosphorylation on S	44958.1	54796.6	1.21884
Pleckstrin homology domain-containing family F member 2	PLEKHF2	14	34	RISIVESCFGAAGQPLTIPGR	3 Phosphorylation on S, 8 Carbamidomethylation on C	16 Phosphorylation on S	9661.95	11775	1.2187
Partitioning defective 3 homolog B	PARD3B	710	719	SMDLVPDEGK	1 Phosphorylation on S	710 Phosphorylation on S	4971.76	6058.31	1.21854
Serine/threonine-protein kinase N1	PKN1	12	39	SWSLLEQLGLAGADLAAPGVQQQLELER	1 Phosphorylation on S	12 Phosphorylation on S	45312.5	55210.5	1.21844
Rho GTPase-activating protein 5	ARHGAP5	1195	1209	GSEEDPLLSPVETWK	9 Phosphorylation on S	1203 Phosphorylation on S	49734.1	60597.8	1.21844
Pleckstrin homology domain-containing family O member 1	PLEKHO1	249	258	GAPYTPQALK	5 Phosphorylation on T	253 Phosphorylation on T	1.33173e+06	1.62249e+06	1.21833
Autophagy-related protein 2 homolog A	ATG2A	1240	1261	LSESPASLPSCLPVETALINQR	4 Phosphorylation on S, 11 Carbamidomethylation on C	1243 Phosphorylation on S	40030.7	48759.8	1.21806
Pre-mRNA cleavage complex 2 protein Pcf11	PCF11	1471	1494	IYHPSCYEDYQNTSSFDCTPSPSK	6 Carbamidomethylation on C, 18 Carbamidomethylation on C, 21 Phosphorylation on S	1491 Phosphorylation on S	73945.3	90057	1.21789
AF4/FMR2 family member 4	AFF4	695	706	ELLSPLSEPDDR	4 Phosphorylation on S	698 Phosphorylation on S	83235.1	101370	1.21788
DmX-like protein 2	DMXL2	1140	1151	VSVDSNLFVYSK	2 Phosphorylation on S	1141 Phosphorylation on S	8246.94	10042.4	1.21771
Tyrosine-protein kinase ABL2	ABL2	817	830	TVSTSSQPEENVDR	3 Phosphorylation on S	819 Phosphorylation on S	134931	164304	1.21769
Nuclear factor erythroid 2-related factor 2	NFE2L2	421	430	EVPVSPGHQK	5 Phosphorylation on S	425 Phosphorylation on S	7482.59	9109.82	1.21747
7SK snRNA methylphosphate capping enzyme	MEPCE	125	138	NSCNVGGGSGGSFK	2 Phosphorylation on S, 3 Carbamidomethylation on C	126 Phosphorylation on S	38927	47391.9	1.21746
Polyadenylate-binding protein 1	PABPC1	232	240	GFGFVSFER	6 Phosphorylation on S	237 Phosphorylation on S	6063.78	7380.5	1.21714
(E3-independent) E2 ubiquitin-conjugating enzyme UBE2O	UBE2O	1162	1179	DSSSLEPMAAAELSDSGR	8 Oxidation on M, 14 Phosphorylation on S	1175 Phosphorylation on S	112042	136342	1.21687
Ankyrin repeat and SAM domain-containing protein 1A	ANKS1A	459	481	IQSSAPQEEEEHPYELLLTAETK	3 Phosphorylation on S	461 Phosphorylation on S	226717	275857	1.21675
Leucine-rich repeat-containing protein 25	LRRC25	208	225	AQMSPHDIPKPVTDFLPR	3 Oxidation on M, 4 Phosphorylation on S	211 Phosphorylation on S	150218	182774	1.21672
RNA polymerase II subunit A C-terminal domain phosphatase	CTDP1	517	528	GSDLDTQEEGER	2 Phosphorylation on S	518 Phosphorylation on S	14299.8	17397.6	1.21663
Protein MAK16 homolog	MAK16	218	238	EFVEDEEVEESDLSDFEDMDK	11 Phosphorylation on S, 14 Phosphorylation on S, 19 Oxidation on M	228 Phosphorylation on S, 231 Phosphorylation on S	3248.06	3951.23	1.21649
Copper-transporting ATPase 1	ATP7A	345	365	VSIASEVESTASSPSSSSLQK	13 Phosphorylation on S	357 Phosphorylation on S	77522.8	94297.1	1.21638
Xylosyl- and glucuronyltransferase LARGE1	LARGE1	101	115	TYSMEEGTGDSENLR	3 Phosphorylation on S	103 Phosphorylation on S	17394.8	21152.5	1.21603
Raftlin	RFTN1	263	277	SEGDPSNGPEELPSR	6 Phosphorylation on S	268 Phosphorylation on S	34817.7	42337.7	1.21598
Ribosomal RNA small subunit methyltransferase NEP1	EMG1	14	28	RFSVQEQDWETTPPK	3 Phosphorylation on S	16 Phosphorylation on S	183252	222798	1.2158
PHD and RING finger domain-containing protein 1	PHRF1	1043	1053	SVSPVAEEHTR	3 Phosphorylation on S	1045 Phosphorylation on S	2364.81	2874.98	1.21573
Probable ATP-dependent RNA helicase DDX10	DDX10	574	598	LASGDGDEEQDEETEDEETEDHLGK	14 Phosphorylation on T	587 Phosphorylation on T	346172	420842	1.2157
Band 4.1-like protein 1	EPB41L1	780	787	SLSPIIGK	3 Phosphorylation on S	782 Phosphorylation on S	104512	127051	1.21565
AP-4 complex accessory subunit Tepsin	TEPSIN	302	318	AEATPPNDCQQELNLVR	4 Phosphorylation on T, 9 Carbamidomethylation on C	305 Phosphorylation on T	4008.78	4872.99	1.21558
Oxidation resistance protein 1	OXR1	88	95	RMSFQKPK	3 Phosphorylation on S	90 Phosphorylation on S	24151.5	29352.6	1.21535
Pyridoxal-dependent decarboxylase domain-containing protein 1	PDXDC1	681	696	VQGTGVTPPPTPLGTR	11 Phosphorylation on T	691 Phosphorylation on T	44697.4	54310.5	1.21507
Septin-7	SEPTIN7	333	342	SPLAQMEEER	1 Phosphorylation on S, 6 Oxidation on M	333 Phosphorylation on S	32475.3	39457.2	1.21499
PH and SEC7 domain-containing protein 4	PSD4	858	877	FVRPILPMSPVQSSLEEQHR	8 Oxidation on M, 9 Phosphorylation on S	866 Phosphorylation on S	14321.5	17398.6	1.21486
E3 ubiquitin-protein ligase SH3RF1	SH3RF1	322	342	HSMEISPPVLISSSNPTAAAR	3 Oxidation on M, 6 Phosphorylation on S	327 Phosphorylation on S	101322	123082	1.21476
Nuclear receptor corepressor 2	NCOR2	838	862	SEAEEIDVGKPEEPEASEEPPESVK	23 Phosphorylation on S	860 Phosphorylation on S	6508.77	7902.92	1.2142
Calmodulin-binding transcription activator 2	CAMTA2	448	460	FFIQDDDSGEELK	8 Phosphorylation on S	455 Phosphorylation on S	24756	30053.1	1.21397
Oxysterol-binding protein-related protein 8	OSBPL8	300	318	ANNLHSGDNFQLNDSEIER	15 Phosphorylation on S	314 Phosphorylation on S	182625	221670	1.2138
SH3 domain-binding protein 5-like	SH3BP5L	375	382	RGSDIGVR	3 Phosphorylation on S	377 Phosphorylation on S	21169.1	25690.6	1.21359
Palmitoyltransferase ZDHHC5	ZDHHC5	344	353	DSPPTPTMYK	5 Phosphorylation on T, 8 Oxidation on M	348 Phosphorylation on T	87066.2	105646	1.2134
AT-rich interactive domain-containing protein 1A	ARID1A	1754	1771	VYSPAHTEEEEEEHLDPK	3 Phosphorylation on S	1756 Phosphorylation on S	273313	331618	1.21332
Pericentriolar material 1 protein	PCM1	382	393	NPSVSEHLPDEK	3 Phosphorylation on S	384 Phosphorylation on S	48359.4	58671.2	1.21323
Diacylglycerol kinase theta	DGKQ	20	34	LGSPAGSPVLGISGR	7 Phosphorylation on S	26 Phosphorylation on S	28994.8	35175.2	1.21316
Superoxide dismutase [Cu-Zn]	SOD1	104	116	VISLSGEHSIIGR	5 Phosphorylation on S	108 Phosphorylation on S	141216	171317	1.21315
CLIP-associating protein 1	CLASP1	600	611	SDIDVNAAASAK	1 Phosphorylation on S	600 Phosphorylation on S	14175.2	17194.8	1.21302
Protein PRRC2A	PRRC2A	360	374	DSQSAAAEEPETDGK	4 Phosphorylation on S	363 Phosphorylation on S	11305.6	13712.7	1.21292
Calmodulin-regulated spectrin-associated protein 1	CAMSAP1	1111	1123	TPTPSVETLPQSR	1 Phosphorylation on T	1111 Phosphorylation on T	54567.8	66174.5	1.2127
SLAM family member 5	CD84	263	270	TVYAVVSR	3 Phosphorylation on Y	265 Phosphorylation on Y	91339.9	110767	1.21269
Eukaryotic translation initiation factor 5B	EIF5B	209	225	SVPTVDSGNEDDDSSFK	7 Phosphorylation on S	215 Phosphorylation on S	1.86866e+07	2.26597e+07	1.21261
Gametogenetin-binding protein 2	GGNBP2	602	620	SVPQFTEPTEMSFGPDSGK	1 Phosphorylation on S	602 Phosphorylation on S	8826.86	10703.3	1.21258
GAS2-like protein 3	GAS2L3	300	312	GVSNESVPDSPAR	10 Phosphorylation on S	309 Phosphorylation on S	27272.9	33061.3	1.21224
GATOR2 complex protein WDR59	WDR59	828	845	ETEHISSPWGESSPEELR	13 Phosphorylation on S	840 Phosphorylation on S	39029.2	47307.7	1.21211
Protein lin-37 homolog	LIN37	133	156	ERSPGSPLPPLPEDGEGSEVINSK	3 Phosphorylation on S, 6 Phosphorylation on S	135 Phosphorylation on S, 138 Phosphorylation on S	12133.1	14701.6	1.2117
Pleckstrin homology-like domain family B member 1	PHLDB1	540	555	LSPAYSLGSLTGASPR	6 Phosphorylation on S	545 Phosphorylation on S	60821.9	73687.6	1.21153
Splicing factor, proline- and glutamine-rich	SFPQ	33	44	SPPPGMGLNQNR	1 Phosphorylation on S	33 Phosphorylation on S	22527.2	27290.1	1.21143
N-terminal amino-acid N(alpha)-acetyltransferase NatA	NAA12	176	204	ENQGSTLPGSEEASQQENLAGGDSGSDGK	26 Phosphorylation on S	201 Phosphorylation on S	9997.73	12110.7	1.21135
mRNA decay activator protein ZFP36L1	ZFP36L1	90	97	SFSEGGER	3 Phosphorylation on S	92 Phosphorylation on S	20286.2	24567.6	1.21105
Apoptotic chromatin condensation inducer in the nucleus	ACIN1	560	571	ASHALFPEHSGK	2 Phosphorylation on S	561 Phosphorylation on S	17590.8	21303.1	1.21104
Lysosomal-trafficking regulator	LYST	2613	2629	MSQEHPSQASEAELAQR	1 Oxidation on M, 2 Phosphorylation on S	2614 Phosphorylation on S	13827	16742.9	1.21089
Transcriptional regulator ATRX	ATRX	1038	1046	EELSDSVDK	4 Phosphorylation on S	1041 Phosphorylation on S	27319.9	33076.3	1.2107
AHNAK nucleoprotein (desmoyokin)	AHNAK	3133	3142	MPFLSISSPK	8 Phosphorylation on S	3140 Phosphorylation on S	126625	153261	1.21035
Leucine-rich repeat flightless-interacting protein 1	LRRFIP1	656	663	EISPVGEK	3 Phosphorylation on S	658 Phosphorylation on S	171481	207545	1.21031
Catenin delta-1	CTNND1	46	62	VSPQDANSLMANGTLTR	10 Oxidation on M, 14 Phosphorylation on T	59 Phosphorylation on T	72634.6	87891.4	1.21005
Mitogen-activated protein kinase kinase kinase 7	MAP3K7	388	398	MSADMSEIEAR	1 Oxidation on M, 2 Phosphorylation on S	389 Phosphorylation on S	48795.3	59034.5	1.20984
Symplekin	SYMPK	492	520	RLSVQGQAISVVGSQSTMSPLEEEVPQAK	3 Phosphorylation on S	494 Phosphorylation on S	69514.5	84089.8	1.20967
Piezo-type mechanosensitive ion channel component 1	PIEZO1	754	775	EDGQSMDGPHQATQVPEGTASK	5 Phosphorylation on S, 6 Oxidation on M	758 Phosphorylation on S	84788.8	102565	1.20965
5'-AMP-activated protein kinase subunit gamma-2	PRKAG2	63	74	VDSPFSSGSPSR	9 Phosphorylation on S	71 Phosphorylation on S	88756.1	107360	1.20961
Protein ELYS	AHCTF1	1376	1384	SEGAPSPVK	6 Phosphorylation on S	1381 Phosphorylation on S	15961.1	19306.6	1.2096
Programmed cell death protein 4	PDCD4	455	463	FVSEGDGGR	3 Phosphorylation on S	457 Phosphorylation on S	227761	275478	1.2095
Heterogeneous nuclear ribonucleoprotein U-like protein 1	HNRNPUL1	195	224	SPQPPAEEDEDDFDDTLVAIDTYNCDLHFK	1 Phosphorylation on S, 25 Carbamidomethylation on C	195 Phosphorylation on S	776270	938872	1.20947
A-kinase anchor protein 13	AKAP13	1867	1887	SVSIQNITGVGNDENMSNTWK	3 Phosphorylation on S	1869 Phosphorylation on S	45107.5	54555.3	1.20945
SIGLEC-I	SIGLEC15	302	324	SQAQESNYENLSQMSPPGHQLPR	15 Phosphorylation on S	316 Phosphorylation on S	136922	165597	1.20943
Pericentriolar material 1 protein	PCM1	1847	1862	TPESTNVPSDQEPTSK	1 Phosphorylation on T	1847 Phosphorylation on T	27277.3	32987.4	1.20934
Terminal uridylyltransferase 7	TUT7	860	880	LSINLTEDEEGVANEHQVDSR	6 Phosphorylation on T	865 Phosphorylation on T	45091.9	54530	1.20931
Heterogeneous nuclear ribonucleoprotein L-like	HNRNPLL	29	44	TEEGEIVYSAEESENR	9 Phosphorylation on S	37 Phosphorylation on S	721573	872543	1.20922
Phosphatidylinositide phosphatase SAC2	INPP5F	906	932	SQSASSIDVSTHAPSEAAAGPGSELGK	5 Phosphorylation on S	910 Phosphorylation on S	83416	100867	1.20921
Syntaxin-binding protein 5	STXBP5	781	789	SSSVTSIDK	3 Phosphorylation on S	783 Phosphorylation on S	9936.32	12015	1.2092
Major facilitator superfamily domain-containing protein 1	MFSD1	17	27	EADSAVHGAPR	4 Phosphorylation on S	20 Phosphorylation on S	7107.1	8593.43	1.20913
Negative elongation factor E	NELFE	253	259	SDSFPER	3 Phosphorylation on S	255 Phosphorylation on S	59368.6	71768.5	1.20886
Cap-specific mRNA (nucleoside-2'-O-)-methyltransferase 1	CMTR1	25	43	HLSSTSDDEPLSSVNHAAK	3 Phosphorylation on S	27 Phosphorylation on S	1.18541e+06	1.433e+06	1.20886
Mitochondrial fission regulator 1-like	MTFR1L	233	244	ASSFADMMGILK	3 Phosphorylation on S, 7 Oxidation on M, 8 Oxidation on M	235 Phosphorylation on S	97275.8	117591	1.20884
Abscission/NoCut checkpoint regulator	ZFYVE19	217	231	TNSQGQASQSLEEEK	3 Phosphorylation on S	219 Phosphorylation on S	65324.7	78921.4	1.20814
Sodium/hydrogen exchanger 7	SLC9A7	694	702	SSSEEVLER	1 Phosphorylation on S	694 Phosphorylation on S	31605.4	38177.9	1.20795
Autophagy-related protein 9A	ATG9A	654	667	SFSPLQPGAAPQGR	3 Phosphorylation on S	656 Phosphorylation on S	132862	160489	1.20794
FERM domain-containing protein 6	FRMD6	444	463	DRLEEDSQDEEIEMLVDDPR	7 Phosphorylation on S	450 Phosphorylation on S	6549.56	7910.53	1.2078
AHNAK nucleoprotein (desmoyokin)	AHNAK	5553	5560	SNSFSDER	3 Phosphorylation on S	5555 Phosphorylation on S	464885	561484	1.20779
Heterogeneous nuclear ribonucleoprotein K	HNRNPK	38	46	NTDEMVELR	2 Phosphorylation on T	39 Phosphorylation on T	3811.43	4603.39	1.20779
GAS2-like protein 1	GAS2L1	315	326	SSRPEVTPISLR	2 Phosphorylation on S	316 Phosphorylation on S	18330.4	22138.7	1.20776
tRNA (adenine(58)-N(1))-methyltransferase non-catalytic subunit TRM6	TRMT6	282	296	DSTPVEESNGELEEK	3 Phosphorylation on T	284 Phosphorylation on T	55265	66721.7	1.2073
Paxillin	PXN	209	247	GLEDVRPSVESLLDELESSVPSPVPAITVNQGEMSSPQR	36 Phosphorylation on S	244 Phosphorylation on S	62833.6	75857.8	1.20728
Transmembrane protein 176B	TMEM176B	244	256	LLDGHPAPASPAK	10 Phosphorylation on S	253 Phosphorylation on S	41466.7	50060.9	1.20726
Neutrophil cytosol factor 2	NCF2	329	336	LQLSPGHK	4 Phosphorylation on S	332 Phosphorylation on S	2.38882e+06	2883879	1.20724
Unconventional myosin-Ig	MYO1G	588	600	NSMVALVENLASK	2 Phosphorylation on S	589 Phosphorylation on S	6127.27	7397.04	1.20723
Solute carrier family 12 member 6	SLC12A6	82	110	TSNPQDVTEDPSQNSITGEHSQLLDDGHK	15 Phosphorylation on S	96 Phosphorylation on S	76398	92223.5	1.20715
BCL2/adenovirus E1B 19 kDa protein-interacting protein 3	BNIP3	84	95	NSTLSEEDYIER	5 Phosphorylation on S	88 Phosphorylation on S	901037	1.08753e+06	1.20698
Liprin-beta-1	PPFIBP1	433	440	SSSLGNLK	3 Phosphorylation on S	435 Phosphorylation on S	16142.1	19482.6	1.20695
Exostosin-like 3	EXTL3	361	377	SFEEEMEGDPPADYDDR	1 Phosphorylation on S	361 Phosphorylation on S	52311.9	63137.7	1.20695
Serine/threonine-protein phosphatase PP1-beta catalytic subunit	PPP1CB	304	319	YQYGGLNSGRPVTPPR	13 Phosphorylation on T	316 Phosphorylation on T	136506	164748	1.20689
Rho GTPase-activating protein 10	ARHGAP10	709	723	MSPFPLSPAASIVDK	1 Oxidation on M, 7 Phosphorylation on S	715 Phosphorylation on S	75164.5	90708.9	1.2068
Transcription elongation factor SPT5	SUPT5H	778	792	TPMYGSQTPLQDGSR	3 Oxidation on M, 8 Phosphorylation on T	785 Phosphorylation on T	46652.8	56292.7	1.20663
Microtubule-associated serine/threonine-protein kinase 2	MAST2	968	976	LLSGDSIEK	3 Phosphorylation on S	970 Phosphorylation on S	18509.6	22333.5	1.20659
DNA-directed RNA polymerase I subunit RPA43	POLR1F	317	327	HSEEANFESPK	9 Phosphorylation on S	325 Phosphorylation on S	44048.3	53147.1	1.20657
Leukocyte immunoglobulin-like receptor subfamily B member 3	LILRB3	753	763	AGHVSPSVMSR	5 Phosphorylation on S	757 Phosphorylation on S	319745	385715	1.20632
RalBP1-associated Eps domain-containing protein 1	REPS1	708	722	SEDELRPDVDEHTQK	1 Phosphorylation on S	708 Phosphorylation on S	567760	684817	1.20617
RNA N6-adenosine-methyltransferase METTL16	METTL16	453	467	LLCQEETPEATEDER	3 Carbamidomethylation on C, 11 Phosphorylation on T	463 Phosphorylation on T	48054.5	57961.8	1.20617
Ubiquitin carboxyl-terminal hydrolase 7	USP7	13	36	AGEQQLSEPEDMEMEAGDTDDPPR	7 Phosphorylation on S, 12 Oxidation on M, 14 Oxidation on M	19 Phosphorylation on S	237720	286690	1.20599
RNA-binding protein 34	RBM34	82	97	LDDDDDDEEESVSQTK	11 Phosphorylation on S	92 Phosphorylation on S	3553.44	4285.19	1.20593
Ragulator complex protein LAMTOR1	LAMTOR1	48	60	TDEQALLSSILAK	9 Phosphorylation on S	56 Phosphorylation on S	58687.3	70767.8	1.20585
Protein dopey-2	DOP1B	1157	1169	AALLAAFQPESPR	11 Phosphorylation on S	1167 Phosphorylation on S	83525	100716	1.20582
Translocation protein SEC62	SEC62	153	160	EETPGTPK	6 Phosphorylation on T	158 Phosphorylation on T	15222.2	18354.6	1.20577
Histone-lysine N-methyltransferase SETD1A	SETD1A	1246	1273	STEEEEATESGTEVDLAVLADLALTPAR	12 Phosphorylation on T	1257 Phosphorylation on T	36041.7	43457.2	1.20575
Heat shock protein HSP 90-beta	HSP90AB1	224	234	EISDDEAEEEK	3 Phosphorylation on S	226 Phosphorylation on S	54376104	65554424	1.20557
Nuclear factor NF-kappa-B p100 subunit	NFKB2	854	862	DKLPSTEVK	5 Phosphorylation on S	858 Phosphorylation on S	9635.2	11615.8	1.20556
Formin-binding protein 1	FNBP1	515	532	ESPDGSYTEEQSQESEHK	7 Phosphorylation on Y	521 Phosphorylation on Y	3455.51	4165.32	1.20541
Myristoylated alanine-rich C-kinase substrate	MARCKS	12	30	GEATAERPGEAAVASSPSK	16 Phosphorylation on S	27 Phosphorylation on S	652551	786588	1.20541
Semaphorin-4D	SEMA4D	779	789	SDFSDLEQSVK	4 Phosphorylation on S	782 Phosphorylation on S	24477	29504.1	1.20538
Histone-lysine N-methyltransferase, H3 lysine-79 specific	DOT1L	1028	1044	GELPSDPAFSDPESEAK	10 Phosphorylation on S	1037 Phosphorylation on S	30529	36795	1.20525
FYVE, RhoGEF and PH domain-containing protein 6	FGD6	668	680	AHSAENCSLESQK	3 Phosphorylation on S, 7 Carbamidomethylation on C	670 Phosphorylation on S	11241.9	13548.1	1.20515
Docking protein 1	DOK1	442	455	GFSSDTALYSQVQK	9 Phosphorylation on Y	450 Phosphorylation on Y	50035.6	60294.6	1.20503
Nuclear receptor corepressor 2	NCOR2	2167	2193	TSVLGSSEDAIEPVSPPEGMTEPGHAR	15 Phosphorylation on S, 20 Oxidation on M	2181 Phosphorylation on S	23947.4	28849.8	1.20472
E3 ubiquitin-protein ligase CBL-B	CBLB	755	765	SNIPDLGIYLK	9 Phosphorylation on Y	763 Phosphorylation on Y	4641.99	5592.25	1.20471
Cyclin-dependent kinase 20	CDK20	159	167	LYTHQVATR	3 Phosphorylation on T	161 Phosphorylation on T	5537.85	6671.41	1.20469
Dedicator of cytokinesis protein 7	DOCK7	961	977	MSSHTETSSFLQTLTGR	1 Oxidation on M, 3 Phosphorylation on S	963 Phosphorylation on S	29709.4	35780.5	1.20435
Amyloid beta precursor protein binding family B member 1	APBB1	333	357	DPEEATLSFPAQSLSPEPVPQEEEK	15 Phosphorylation on S	347 Phosphorylation on S	108168	130263	1.20427
Microtubule organization protein AKNA	AKNA	517	532	TDLSPSSSPGVATPGR	4 Phosphorylation on S	520 Phosphorylation on S	13211.1	15908.3	1.20416
AT-rich interactive domain-containing protein 2	ARID2	1375	1402	TSNHVGNGEISPVEPQGTSGATQQDTAK	11 Phosphorylation on S	1385 Phosphorylation on S	70583.4	84987.7	1.20408
Myelin basic protein	MBP	109	138	DRPSESDELQTIQEDPTAASGGLDVMASQK	4 Phosphorylation on S	112 Phosphorylation on S	140664	169360	1.20401
Zinc finger protein 592	ZNF592	1193	1211	VEAPDSEACSGEEVAMETK	9 Carbamidomethylation on C, 10 Phosphorylation on S, 16 Oxidation on M	1202 Phosphorylation on S	15067.8	18141.4	1.20399
CXXC-type zinc finger protein 1	CXXC1	1	18	MEGDGSDLEPPDAGDDSK	1 Acetylation (N-term), 1 Oxidation on M, 6 Phosphorylation on S	6 Phosphorylation on S	30807.1	37091.2	1.20399
E3 ubiquitin-protein ligase RNF34	RNF34	257	274	ASLSDLSSLEEVEGMSVR	2 Phosphorylation on S, 15 Oxidation on M	258 Phosphorylation on S	64240.3	77335.6	1.20385
Supervillin	SVIL	958	976	RGSLELGNPSAAHLGDELK	3 Phosphorylation on S	960 Phosphorylation on S	277574	334093	1.20362
Inactive phospholipase C-like protein 2	PLCL2	50	70	YDSGGVSNGDCSLGVSGDEAR	3 Phosphorylation on S, 11 Carbamidomethylation on C	52 Phosphorylation on S	18469	22223.4	1.20328
Pleckstrin homology-like domain family B member 1	PHLDB1	540	555	LSPAYSLGSLTGASPR	2 Phosphorylation on S	541 Phosphorylation on S	73577.9	88529.1	1.2032
Pyruvate dehydrogenase E1 component subunit alpha, somatic form, mitochondrial	PDHA1	289	302	YHGHSMSDPGVSYR	5 Phosphorylation on S, 6 Oxidation on M	293 Phosphorylation on S	2286540	2.75115e+06	1.2032
G-protein coupled receptor 84	GPR84	290	296	SLPEVHR	1 Phosphorylation on S	290 Phosphorylation on S	19440.9	23385	1.20288
Serine/threonine-protein kinase PRP4 homolog	PRPF4B	11	23	EQAEMDDADNSEK	11 Phosphorylation on S	21 Phosphorylation on S	31132.8	37444.1	1.20272
Rho guanine nucleotide exchange factor 12	ARHGEF12	1164	1179	VEHHDLSVAGLQSPDR	13 Phosphorylation on S	1176 Phosphorylation on S	22042.6	26502.4	1.20232
TBC1 domain family member 24	TBC1D24	481	488	LSPFLAAR	2 Phosphorylation on S	482 Phosphorylation on S	56282.1	67663.3	1.20222
Mitogen-activated protein kinase kinase kinase kinase 2	MAP4K2	326	336	TPSEIQFHQVK	3 Phosphorylation on S	328 Phosphorylation on S	63397.1	76212.4	1.20214
Stathmin	STMN1	15	27	ASGQAFELILSPR	11 Phosphorylation on S	25 Phosphorylation on S	680786	818378	1.20211
Ribonuclease P protein subunit p30	RPP30	247	262	KPRPSEADDESLPVCK	5 Phosphorylation on S, 15 Carbamidomethylation on C	251 Phosphorylation on S	80612.3	96883.9	1.20185
DNA-binding protein SATB1	SATB1	629	643	QPTVASSAESDEENR	10 Phosphorylation on S	638 Phosphorylation on S	18293.7	21985.7	1.20182
SH3 and PX domain-containing protein 2B	SH3PXD2B	838	848	AASFLNADGPK	3 Phosphorylation on S	840 Phosphorylation on S	26249.3	31543.6	1.20169
RNA binding motif protein 6	RBM6	341	371	EGETQSGTFEHESQSDFQNSQSPVQEQDKPK	22 Phosphorylation on S	362 Phosphorylation on S	132023	158644	1.20163
Sequestosome-1	SQSTM1	347	380	EVDPSTGELQSLQMPESEGPSSLDPSQEGPTGLK	14 Oxidation on M, 22 Phosphorylation on S	368 Phosphorylation on S	480694	577618	1.20163
Brefeldin A-inhibited guanine nucleotide-exchange protein 3	ARFGEF3	470	480	DSMEINEADFR	2 Phosphorylation on S, 3 Oxidation on M	471 Phosphorylation on S	56677.2	68081.2	1.20121
SUN domain-containing protein 2	SUN2	53	77	HLSPAPQLGPSSDSHTSYYSESVVR	3 Phosphorylation on S	55 Phosphorylation on S	108477	130288	1.20106
S-adenosylhomocysteine hydrolase-like protein 1	AHCYL1	2	17	SMPDAMPLPGVGEELK	1 Acetylation (N-term), 1 Phosphorylation on S	2 Phosphorylation on S	21661	26015.2	1.20102
Dual specificity mitogen-activated protein kinase kinase 2	MAP2K2	6	39	KPVLPALTINPTIAEGPSPTSEGASEANLVDLQK	18 Phosphorylation on S	23 Phosphorylation on S	324941	390206	1.20085
Na(+)/H(+) exchange regulatory cofactor NHE-RF1	NHERF1	283	299	SASSDTSEELNSQDSPK	3 Phosphorylation on S	285 Phosphorylation on S	3.75435e+06	4.50835e+06	1.20083
Receptor-interacting serine/threonine-protein kinase 3	RIPK3	183	202	DSGGTLAYLDPELLFDVNLK	2 Phosphorylation on S	184 Phosphorylation on S	574977	690435	1.2008
Heat shock protein HSP 90-alpha	HSP90AA1	227	238	DKEVSDDEAEEK	5 Phosphorylation on S	231 Phosphorylation on S	21609.3	25947.2	1.20074
SWI/SNF-related matrix-associated actin-dependent regulator of chromatin subfamily A member 5	SMARCA5	34	68	GGPEGGAAPAAPCAAGSGPADTEMEEVFDHGSPGK	13 Carbamidomethylation on C, 24 Oxidation on M, 32 Phosphorylation on S	65 Phosphorylation on S	263158	315971	1.20069
Extracellular serine/threonine protein kinase FAM20C	FAM20C	65	80	SRPGESAGGDAGWPNK	6 Phosphorylation on S	70 Phosphorylation on S	11764	14124.7	1.20067
Cyclic AMP-dependent transcription factor ATF-2	ATF2	60	79	NCEEVGLFNELASPFENEFK	2 Carbamidomethylation on C, 13 Phosphorylation on S	72 Phosphorylation on S	14480.6	17386	1.20064
Zinc finger protein 358	ZFP358	535	558	SQTDPCSPTHDSSSPALPTGESPK	6 Carbamidomethylation on C, 22 Phosphorylation on S	556 Phosphorylation on S	8614.76	10342.2	1.20052
NHS-like protein 3	NHSL3	812	834	SVGASTGIPNPSPGSSAPQKPLR	1 Phosphorylation on S	812 Phosphorylation on S	40523.9	48643.2	1.20036
Serine-rich coiled-coil domain-containing protein 1	CCSER1	440	449	VLASSLSPYR	7 Phosphorylation on S	446 Phosphorylation on S	13751.5	16506.8	1.20036
MAP kinase-activating death domain protein	MADD	1058	1069	SPTENVNTPVGK	1 Phosphorylation on S	1058 Phosphorylation on S	27343.4	32818.1	1.20022
Kinase D-interacting substrate 220	KIDINS220	916	923	QMSFDLTK	2 Oxidation on M, 3 Phosphorylation on S	918 Phosphorylation on S	97219.1	116668	1.20006
Transport and Golgi organization protein 1 homolog	MIA3	1454	1470	GGNESDDLANGETGGDR	5 Phosphorylation on S	1458 Phosphorylation on S	32585	39102.5	1.20001
Serine/arginine repetitive matrix protein 2	SRRM2	1495	1512	SGSSQELDGKPSASPQER	14 Phosphorylation on S	1508 Phosphorylation on S	130333	156401	1.20001
Transcription initiation factor TFIID subunit 7	TAF7	191	208	ETENQGLDISSPGMSGHR	11 Phosphorylation on S, 14 Oxidation on M	201 Phosphorylation on S	18693.5	22429.9	1.19988
Microtubule-associated tumor suppressor 1 homolog	MTUS1	1198	1210	NSGSFSSPSISPR	11 Phosphorylation on S	1208 Phosphorylation on S	61219.2	73453.5	1.19984
TATA element modulatory factor	TMF1	322	333	IDSFSVQSLDSR	3 Phosphorylation on S	324 Phosphorylation on S	4433.83	5319.35	1.19972
Snurportin-1	SNUPN	65	81	LAEDDWTGMESGEEENK	11 Phosphorylation on S	75 Phosphorylation on S	61892.9	74253.4	1.19971
Disabled homolog 2	DAB2	393	404	SSPNPFVGSPPK	9 Phosphorylation on S	401 Phosphorylation on S	1.52099e+06	1824411	1.19949
G1/S-specific cyclin-E1	CCNE1	384	399	ISPPPSVVLTPPPSSK	2 Phosphorylation on S	385 Phosphorylation on S	78775.9	94466.1	1.19918
Amyloid-beta A4 precursor protein-binding family A member 1	APBA1	307	329	APTPGGGHPDSPGLPAPAGQQQR	3 Phosphorylation on T	309 Phosphorylation on T	129765	155597	1.19906
Protein EVI2B	EVI2B	292	306	LFESSEHINDTSNLK	4 Phosphorylation on S	295 Phosphorylation on S	5220476	6.25931e+06	1.19899
RNA polymerase-associated protein LEO1	LEO1	211	227	GNSDDEHPVASDNDEEK	3 Phosphorylation on S	213 Phosphorylation on S	4021.94	4821.8	1.19887
Krueppel-like factor 13	KLF13	159	166	ADLESPQR	5 Phosphorylation on S	163 Phosphorylation on S	82621.5	99042.8	1.19875
CD44 antigen	CD44	742	751	SQEMVHLVNK	1 Phosphorylation on S, 4 Oxidation on M	742 Phosphorylation on S	5.58613e+06	6696334	1.19874
Tubulin beta-4B chain	TUBB4B	104	121	GHYTEGAELVDSVLDVVR	12 Phosphorylation on S	115 Phosphorylation on S	28262.4	33878.5	1.19871
Protein bassoon	BSN	2588	2603	IADSSVQTDDEEGEGR	8 Phosphorylation on T	2595 Phosphorylation on T	12966.2	15541.2	1.1986
H(+)/Cl(-) exchange transporter 7	CLCN7	793	803	GGLEELSLAQT	7 Phosphorylation on S	799 Phosphorylation on S	10639.9	12752.4	1.19854
Chemerin-like receptor 1	CMKLR1	332	349	LANALSEDTGPSSYPSHR	16 Phosphorylation on S	347 Phosphorylation on S	3169.13	3798.21	1.1985
Conserved oligomeric Golgi complex subunit 8	COG8	519	542	CLQVLFPPAQIAQTLGISPTQLSK	1 Carbamidomethylation on C, 18 Phosphorylation on S	536 Phosphorylation on S	2585.18	3098.26	1.19847
DENN domain containing 4A	DENND4A	1115	1134	VESPVIFDLEDLDTETDGSK	3 Phosphorylation on S	1117 Phosphorylation on S	6859.39	8220.43	1.19842
Rho GTPase-activating protein 31	ARHGAP31	452	466	SVFTSSLFQMEPSPR	10 Oxidation on M, 13 Phosphorylation on S	464 Phosphorylation on S	75370.5	90324	1.1984
Anoctamin-8	ANO8	644	676	GLEPGVFTLAEEDDEPEGPPGSPGPEPQTVLLR	22 Phosphorylation on S	665 Phosphorylation on S	41730.8	50001	1.19818
Brain-specific angiogenesis inhibitor 1-associated protein 2-like protein 1	BAIAP2L1	419	428	SISTVDLTEK	3 Phosphorylation on S	421 Phosphorylation on S	14278.8	17107.8	1.19813
Spartin	SPART	126	138	SPEQESVSTAPQR	1 Phosphorylation on S	126 Phosphorylation on S	11277.3	13511.3	1.1981
Ephrin-B1	EFNB1	276	288	AAALSLSTLASPK	5 Phosphorylation on S	280 Phosphorylation on S	6707.22	8035.79	1.19808
Zinc finger protein 148	ZNF148	292	308	GGLLTSEEDSGFSTSPK	15 Phosphorylation on S	306 Phosphorylation on S	117608	140899	1.19804
Induced myeloid leukemia cell differentiation protein Mcl-1 homolog	MCL1	134	157	SSGADGSLPSTPPPPEEEEDDLYR	11 Phosphorylation on T	144 Phosphorylation on T	747143	895070	1.19799
Pleckstrin homology domain-containing family M member 1	PLEKHM1	279	303	SPDHSEEPMSYDSDLGMANTDDPDR	1 Phosphorylation on S	279 Phosphorylation on S	374682	448845	1.19794
Brain-specific angiogenesis inhibitor 1-associated protein 2	BAIAP2	463	477	DDLALPPPDYGTSSR	12 Phosphorylation on T	474 Phosphorylation on T	46525.7	55731.7	1.19787
Heat shock 70 kDa protein 4	HSPA4	522	545	MQVDQEEPHTEEQQQQPQTPAENK	1 Oxidation on M, 19 Phosphorylation on T	540 Phosphorylation on T	134910	161571	1.19762
TBC1 domain family member 4	TBC1D4	573	584	SLTSSLENIFSR	5 Phosphorylation on S	577 Phosphorylation on S	158165	189419	1.19761
Glucose-6-phosphate exchanger SLC37A2	SLC37A2	266	277	ESNVDIAASSSK	2 Phosphorylation on S	267 Phosphorylation on S	11048080	13229640	1.19746
Actin-binding LIM protein 1	ABLIM1	473	487	TLSPTPSAEGYQDVR	3 Phosphorylation on S, 7 Phosphorylation on S	475 Phosphorylation on S, 479 Phosphorylation on S	37450.5	44845.3	1.19746
Kinesin light chain 4	KLC4	458	468	VSSPTVNTTLK	3 Phosphorylation on S	460 Phosphorylation on S	28701.4	34366.2	1.19737
Kinesin-like protein KIF1B	KIF1B	1609	1617	LSDISPIGR	5 Phosphorylation on S	1613 Phosphorylation on S	22757.9	27247.7	1.19729
Sorting nexin-30	SNX30	19	47	DMPHPLAGSSSEEAVGGDSTPSPDLLMAR	2 Oxidation on M, 22 Phosphorylation on S	40 Phosphorylation on S	12746	15260.4	1.19727
Regulator of G-protein signaling 18	RGS18	48	65	LSLLLQRPDFHGETQASR	2 Phosphorylation on S	49 Phosphorylation on S	7702.78	9221.85	1.19721
Sperm-associated antigen 7	SPAG7	110	122	EFAPSDEELDSYR	5 Phosphorylation on S	114 Phosphorylation on S	208320	249333	1.19687
Protein ITPRID2	ITPRID2	1034	1050	VPSPFRPSALPGMCGSR	3 Phosphorylation on S, 14 Carbamidomethylation on C	1036 Phosphorylation on S	28616	34247.8	1.19681
Transducin-like enhancer protein 4	TLE4	250	267	SDDNLVVDVSNEDPSSPR	1 Phosphorylation on S	250 Phosphorylation on S	19921	23836.7	1.19656
Zinc finger CCCH domain-containing protein 18	ZC3H18	885	892	RPLSPQSK	4 Phosphorylation on S	888 Phosphorylation on S	79906.7	95608.1	1.1965
Dr1-associated corepressor	DRAP1	85	106	DLVASVPDMQGDGEDNHVDGDK	5 Phosphorylation on S	89 Phosphorylation on S	6438.5	7703.57	1.19649
Inverted formin-2	INF2	1043	1089	ATEPATASNPTQGTNHPASEPLDTTAADEPQGWDLVDAVTPSPQPSK	42 Phosphorylation on S	1084 Phosphorylation on S	408747	489002	1.19634
Sorting nexin-2	SNX2	117	126	SISAPVIFDR	1 Phosphorylation on S	117 Phosphorylation on S	365818	437619	1.19628
Protein NPAT	NPAT	203	212	TQTSLMSPGR	7 Phosphorylation on S	209 Phosphorylation on S	6570.17	7859.19	1.19619
Large proline-rich protein BAG6	BAG6	992	1008	ENASPAPGTTAEEAMSR	4 Phosphorylation on S, 15 Oxidation on M	995 Phosphorylation on S	1.41202e+06	1.68892e+06	1.1961
Oxidation resistance protein 1	OXR1	330	358	STEESLSEDAFTESELSPIREELLSSEPR	17 Phosphorylation on S	346 Phosphorylation on S	103514	123801	1.19599
INO80 complex subunit B	INO80B	138	152	AWLDEDSNLSPSPLR	12 Phosphorylation on S	149 Phosphorylation on S	24323.8	29090.2	1.19595
mRNA cap guanine-N7 methyltransferase	RNMT	97	108	GDVSEDEPSLGR	4 Phosphorylation on S	100 Phosphorylation on S	588758	704103	1.19591
THO complex subunit 5 homolog	THOC5	326	336	RPTLGVQLDDK	3 Phosphorylation on T	328 Phosphorylation on T	42243.8	50518.9	1.19589
E3 ubiquitin-protein ligase RNF168	RNF168	262	272	SPVLQDTEIEK	1 Phosphorylation on S	262 Phosphorylation on S	26690.5	31916.2	1.19579
Ribosomal RNA-processing protein 8	RRP8	161	186	TSTATIDPSKPSPESMSPNSSHTLSR	17 Phosphorylation on S	177 Phosphorylation on S	47419.1	56699.4	1.19571
Dihydrofolate reductase	DHFR	100	109	LIEQPELASK	9 Phosphorylation on S	108 Phosphorylation on S	11037.1	13197.1	1.19571
Protein transport protein Sec16A	SEC16A	2099	2109	APSLTSDSEGK	3 Phosphorylation on S	2101 Phosphorylation on S	66910.4	79989.3	1.19547
Phosphatidylinositol 4-kinase beta	PI4KB	510	522	LSEQLAHTPTAFK	2 Phosphorylation on S	511 Phosphorylation on S	46559	55656.1	1.19539
Regulation of nuclear pre-mRNA domain-containing protein 2	RPRD2	730	745	GPTSTSVDSIDGTPVR	13 Phosphorylation on T	742 Phosphorylation on T	45799.6	54746.6	1.19535
3222402P14Rik protein	PPP2R3A	154	177	SVDFDLLCGHYNNDGTSPPFGLLR	1 Phosphorylation on S, 8 Carbamidomethylation on C	154 Phosphorylation on S	17086.1	20423.9	1.19535
Rho GTPase-activating protein 31	ARHGAP31	558	574	AECSQSPPLDPGTQVEK	3 Carbamidomethylation on C, 6 Phosphorylation on S	563 Phosphorylation on S	178739	213560	1.19481
Gamma-adducin	ADD3	668	680	TEEVLSPDGSPSK	10 Phosphorylation on S	677 Phosphorylation on S	216391	258544	1.1948
Pleckstrin homology-like domain family B member 1	PHLDB1	470	477	ALSPLPAR	3 Phosphorylation on S	472 Phosphorylation on S	160001	191161	1.19475
Retroelement silencing factor 1	RESF1	1480	1494	SLSADEFEILQNPVK	3 Phosphorylation on S	1482 Phosphorylation on S	84132.9	100517	1.19474
Protein EVI2B	EVI2B	281	291	STLLADDLEVK	1 Phosphorylation on S	281 Phosphorylation on S	173324	207066	1.19468
WD repeat-containing protein 26	WDR26	100	109	LSQSDEDVIR	2 Phosphorylation on S	101 Phosphorylation on S	87368.2	104353	1.1944
Protein MON2 homolog	MON2	529	544	DEQAASDPMDQETVSR	6 Phosphorylation on S, 9 Oxidation on M	534 Phosphorylation on S	81188	96968.1	1.19436
DENN domain-containing protein 1A	DENND1A	535	552	ESDSAEGDETESPEQLVR	2 Phosphorylation on S	536 Phosphorylation on S	297273	355041	1.19433
Tripartite motif-containing protein 3	TRIM3	5	17	EDSPGPEVQPMDK	3 Phosphorylation on S	7 Phosphorylation on S	198467	237034	1.19433
Lariat debranching enzyme	DBR1	476	490	NLPSSMFVSSDDASR	6 Oxidation on M, 14 Phosphorylation on S	489 Phosphorylation on S	78461	93696.2	1.19418
C-Jun-amino-terminal kinase-interacting protein 4	SPAG9	223	233	GGETPGSEQWK	4 Phosphorylation on T	226 Phosphorylation on T	281476	336112	1.1941
Vimentin	VIM	224	235	VESLQEEIAFLK	3 Phosphorylation on S	226 Phosphorylation on S	28043	33477.5	1.19379
TBC1 domain family member 5	TBC1D5	559	573	TISSSPSIESLPGGR	5 Phosphorylation on S	563 Phosphorylation on S	567867	677724	1.19346
DNA topoisomerase 2-beta	TOP2B	1428	1443	SQDFGNLFSFPSYSQK	12 Phosphorylation on S	1439 Phosphorylation on S	6570.61	7841.21	1.19338
Midasin	MDN1	4900	4934	TVDMEETDHEIEEPGAGQDEGESPHEPEEGPSEDK	7 Phosphorylation on T	4906 Phosphorylation on T	36897.9	44032.1	1.19335
Ubiquitin carboxyl-terminal hydrolase isozyme L4	UCHL4	149	168	VTHETSAHEGQTEAPSIDEK	16 Phosphorylation on S	164 Phosphorylation on S	8182.43	9764.13	1.1933
Cytoplasmic dynein 1 intermediate chain 2	DYNC1I2	86	106	SVSTPSEAGSQDSGDGAVGSR	4 Phosphorylation on T	89 Phosphorylation on T	55690.3	66452.2	1.19324
Pleckstrin homology-like domain family B member 1	PHLDB1	579	596	NSITEISDNEDELLEYHR	2 Phosphorylation on S, 7 Phosphorylation on S	580 Phosphorylation on S, 585 Phosphorylation on S	38605.5	46051.6	1.19288
Arf-GAP with Rho-GAP domain, ANK repeat and PH domain-containing protein 1	ARAP1	225	251	LLPEFDDSDYDDVPEEGPGAPASVMTK	8 Phosphorylation on S, 25 Oxidation on M	232 Phosphorylation on S	2.21666e+06	2.64412e+06	1.19284
Cyclin-dependent kinase 11B	CDK11B	739	760	GTSPRPPEGGLGYSQLGDDDLK	3 Phosphorylation on S	741 Phosphorylation on S	856422	1.0214e+06	1.19264
Histone acetyltransferase KAT7	KAT7	82	92	SQQQPTPVTPK	6 Phosphorylation on T	87 Phosphorylation on T	4461.27	5320.4	1.19257
Rab11 family-interacting protein 5	RAB11FIP5	203	227	YDLESASAILPSSALEDPELGSLGK	7 Phosphorylation on S	209 Phosphorylation on S	1.16178e+06	1.38539e+06	1.19247
Pro-interleukin-16	IL16	837	851	ISSFENFGSSQLPDR	3 Phosphorylation on S	839 Phosphorylation on S	157120	187355	1.19243
Interferon-induced helicase C domain-containing protein 1	IFIH1	283	299	DSGTMGSDSDESVIQTK	5 Oxidation on M, 7 Phosphorylation on S	289 Phosphorylation on S	77217.1	92070.9	1.19236
DENN domain-containing protein 1B	DENND1B	631	644	VSSGGLTESLFILK	3 Phosphorylation on S	633 Phosphorylation on S	93033.3	110921	1.19227
B-cell lymphoma 3 protein homolog	BCL3	360	383	AASGSQPEPSPDQSATNSPESSSR	18 Phosphorylation on S	377 Phosphorylation on S	38691.9	46129	1.19221
FYN-binding protein 1	FYB1	420	457	HPINDENQDGVMHSDGTGNLEEEQESEGETYEDIDSSK	12 Oxidation on M, 26 Phosphorylation on S	445 Phosphorylation on S	1.31872e+06	1.57218e+06	1.1922
RNA polymerase-associated protein LEO1	LEO1	60	83	ELFGDDSEEEGASHHSGSDNHSER	7 Phosphorylation on S	66 Phosphorylation on S	13717.2	16350.4	1.19196
Tight junction-associated protein 1	TJAP1	208	236	SGQEVASPSPSPSSSLSPGAVVPTSVIAR	17 Phosphorylation on S	224 Phosphorylation on S	15942.6	19001.8	1.19189
GEM-interacting protein	GMIP	545	557	MSLFGVDFLQLPR	2 Phosphorylation on S	546 Phosphorylation on S	34964.7	41671.3	1.19181
RNA demethylase ALKBH5	ALKBH5	61	69	YQEDSDPER	5 Phosphorylation on S	65 Phosphorylation on S	32110.6	38266	1.19169
Reticulon-4	RTN4	339	347	EDGVMSPEK	6 Phosphorylation on S	344 Phosphorylation on S	24165.3	28797.5	1.19168
Retinoic acid receptor RXR-alpha	RXRA	5	26	HFLPLDFSTQVNSSSLNSPTGR	18 Phosphorylation on S	22 Phosphorylation on S	25820.6	30768.2	1.19161
CREB-regulated transcription coactivator 2	CRTC2	124	144	HIDSSPYSPAYLSPPPESGWR	13 Phosphorylation on S	136 Phosphorylation on S	27228	32441.5	1.19147
Tyrosine-protein phosphatase non-receptor type 22	PTPN22	620	636	TPESFIVVEEAGEPSPR	4 Phosphorylation on S	623 Phosphorylation on S	14382.7	17136.5	1.19146
Afadin	AFDN	1793	1803	LFSQGQDVSDK	3 Phosphorylation on S	1795 Phosphorylation on S	190617	227096	1.19137
DNA topoisomerase 2-beta	TOP2B	1596	1612	YFAESDEEEDVDFAMFN	5 Phosphorylation on S, 15 Oxidation on M	1600 Phosphorylation on S	92471.1	110142	1.19109
CD44 antigen	CD44	731	741	KPSELNGEASK	3 Phosphorylation on S	733 Phosphorylation on S	55342.1	65899.4	1.19076
Protein DDI1 homolog 2	DDI2	115	139	TQAQHSSPGEMASSPQGLDNPALLR	7 Phosphorylation on S, 11 Oxidation on M	121 Phosphorylation on S	88303.6	105137	1.19063
Paxillin	PXN	265	277	ELDELMASLSDFK	6 Oxidation on M, 8 Phosphorylation on S	272 Phosphorylation on S	23363.6	27813.9	1.19048
Vesicle-associated membrane protein 8	VAMP8	48	59	TEDLEATSEHFK	7 Phosphorylation on T	54 Phosphorylation on T	257354	306368	1.19045
Matrin-3	MATR3	736	755	NEENTEPGAESAENADDPNK	11 Phosphorylation on S	746 Phosphorylation on S	23917.9	28467.9	1.19023
Ski oncogene	SKI	373	388	LSAFRPWSPAVSASEK	8 Phosphorylation on S	380 Phosphorylation on S	3381.85	4024.9	1.19015
Caspase recruitment domain-containing protein 14	CARD14	544	555	SLNVSESSVPVR	1 Phosphorylation on S	544 Phosphorylation on S	10109.9	12032.3	1.19015
SR-related and CTD-associated factor 4	SCAF4	1149	1173	GEAMATVVKPEESPAEVTSPVGPEK	4 Oxidation on M, 19 Phosphorylation on S	1167 Phosphorylation on S	168698	200774	1.19014
Formin-binding protein 1-like	FNBP1L	486	499	RHSSDINHLVTQGR	3 Phosphorylation on S	488 Phosphorylation on S	328389	390823	1.19012
Parathymosin	PTMS	5	15	SVEAAAELSAK	1 Phosphorylation on S	5 Phosphorylation on S	67968.2	80889.1	1.1901
TBC1 domain family member 23	TBC1D23	532	560	GVKPVFSIGDEEEYDTDEIDSSSMSDDDR	14 Phosphorylation on Y, 24 Oxidation on M	545 Phosphorylation on Y	30489.8	36284.7	1.19006
Ensconsin	MAP7	242	261	STAALSGDTASCSPIIMPFK	2 Phosphorylation on T, 12 Carbamidomethylation on C	243 Phosphorylation on T	11083.7	13188.9	1.18993
Ral GTPase-activating protein subunit alpha-1	RALGAPA1	1471	1482	EPEPLHSPDSER	7 Phosphorylation on S	1477 Phosphorylation on S	93820.3	111624	1.18976
Phosphopentomutase	PGM2	164	177	LCAGIMITASHNPK	2 Carbamidomethylation on C, 6 Oxidation on M, 10 Phosphorylation on S	173 Phosphorylation on S	141930	168844	1.18962
Golgi apparatus membrane protein TVP23 homolog B	TVP23B	1	27	MLSQDSNDDTEDVSLFDAEEETTNRPR	1 Acetylation (N-term), 1 Oxidation on M, 6 Phosphorylation on S	6 Phosphorylation on S	60579.5	72055.8	1.18944
ADP-ribosylation factor-binding protein GGA1	GGA1	265	294	LASDTEDNDEALAEILQANDNLTQVINLYK	3 Phosphorylation on S	267 Phosphorylation on S	57174.6	68004.3	1.18942
RNA-binding protein FXR2	FXR2	409	425	AGYTTDESSSSSLHTTR	5 Phosphorylation on T	413 Phosphorylation on T	82051.7	97591.2	1.18939
CD44 antigen	CD44	742	751	SQEMVHLVNK	1 Phosphorylation on S	742 Phosphorylation on S	10620904	12630411	1.1892
E3 SUMO-protein ligase RanBP2	RANBP2	945	956	FESPATGILSPR	10 Phosphorylation on S	954 Phosphorylation on S	174659	207632	1.18879
Arf-GAP with coiled-coil, ANK repeat and PH domain-containing protein 2	ACAP2	516	527	YSALLSPSEQEK	6 Phosphorylation on S	521 Phosphorylation on S	553535	658016	1.18875
Inactive tyrosine-protein kinase PRAG1	PRAG1	669	678	SASFAFEFPK	3 Phosphorylation on S	671 Phosphorylation on S	21750.1	25855.5	1.18875
Calmodulin-regulated spectrin-associated protein 2	CAMSAP2	836	845	SPTTPVDPER	1 Phosphorylation on S	836 Phosphorylation on S	92611.6	110078	1.18859
Phosphoinositide 3-kinase regulatory subunit 4	PIK3R4	892	917	SESSAGICVPLSTSPQVSEAAHIPSK	8 Carbamidomethylation on C, 14 Phosphorylation on S	905 Phosphorylation on S	322470	383249	1.18848
ATP-dependent RNA helicase DHX30	DHX30	247	260	GGSFEMTDDDSAIR	3 Phosphorylation on S	249 Phosphorylation on S	19051.9	22642.6	1.18847
Ubiquitin carboxyl-terminal hydrolase 24	USP24	83	106	GGSTGGGGGFDPPPAYHEVVDAEK	4 Phosphorylation on T	86 Phosphorylation on T	35854.9	42602.9	1.1882
Ras-related GTP-binding protein C	RRAGC	84	97	MSPNETLFLESTNK	1 Oxidation on M, 11 Phosphorylation on S	94 Phosphorylation on S	332304	394841	1.18819
WD repeat-containing protein 81	WDR81	590	605	LAGSPALAPEPPLIPR	4 Phosphorylation on S	593 Phosphorylation on S	5902.7	7013.49	1.18818
Protein EFR3 homolog A	EFR3A	215	226	LGPPSSPSAADK	6 Phosphorylation on S	220 Phosphorylation on S	323645	384506	1.18805
UBX domain-containing protein 7	UBXN7	351	376	TEPGTATNHQGLPSMDSEVLEMSPEK	22 Oxidation on M, 23 Phosphorylation on S	373 Phosphorylation on S	29569.4	35128.7	1.18801
Rho guanine nucleotide exchange factor 7	ARHGEF7	132	144	SFDSLGSQSSHSR	1 Phosphorylation on S	132 Phosphorylation on S	154499	183546	1.188
Bcl-2-like protein 11	BCL2L11	73	80	SPLFIFVR	1 Phosphorylation on S	73 Phosphorylation on S	73840.1	87710.6	1.18785
17S U2 SnRNP complex component HTATSF1	HTATSF1	386	399	MDSIAGSERPGPSR	1 Oxidation on M, 3 Phosphorylation on S	388 Phosphorylation on S	34831.9	41373.5	1.18781
Rho guanine nucleotide exchange factor 12	ARHGEF12	327	345	SEGVQDAEPQSLVGSPSTR	15 Phosphorylation on S	341 Phosphorylation on S	19246	22856.7	1.18761
182 kDa tankyrase-1-binding protein	TNKS1BP1	795	816	HSLGQEVIGIGGSQDESEVPVR	2 Phosphorylation on S	796 Phosphorylation on S	23180.2	27528.8	1.1876
MAP kinase-activated protein kinase 2	MAPKAPK2	317	326	VPQTPLHTSR	4 Phosphorylation on T	320 Phosphorylation on T	348848	414171	1.18725
Band 4.1-like protein 1	EPB41L1	663	680	GPSSQEDESGGLEDSPDR	4 Phosphorylation on S	666 Phosphorylation on S	20990.6	24917.5	1.18708
Osteopontin	SPP1	208	224	GSHESSQLDEPSLETHR	2 Phosphorylation on S	209 Phosphorylation on S	566882	672886	1.18699
RNA polymerase-associated protein LEO1	LEO1	655	667	KYVISDEEEEEDD	5 Phosphorylation on S	659 Phosphorylation on S	33998.9	40356.4	1.18699
Lysine-specific histone demethylase 1B	KDM1B	240	261	ATVTAATTTTGSASPGEMEPSK	14 Phosphorylation on S	253 Phosphorylation on S	25976.6	30833.4	1.18697
A-kinase anchor protein 13	AKAP13	2682	2694	SGSLDSELSVSPK	11 Phosphorylation on S	2692 Phosphorylation on S	176009	208870	1.1867
E3 SUMO-protein ligase RanBP2	RANBP2	2499	2519	NRPGYVSEEEEDDEDYEMAVK	7 Phosphorylation on S, 18 Oxidation on M	2505 Phosphorylation on S	350887	416384	1.18666
Ral guanine nucleotide dissociation stimulator-like 1	RGL1	519	536	LSLLFLGSDIIPGSTPTK	2 Phosphorylation on S	520 Phosphorylation on S	12376.3	14686	1.18663
5'-AMP-activated protein kinase subunit gamma-2	PRKAG2	121	128	MSFSGIFR	1 Oxidation on M, 2 Phosphorylation on S	122 Phosphorylation on S	6182.54	7336.3	1.18662
Tensin-1	TNS1	1533	1543	QGSPTPALPEK	3 Phosphorylation on S	1535 Phosphorylation on S	178909	212253	1.18638
H/ACA ribonucleoprotein complex subunit DKC1	DKC1	503	509	VVEEMSE	6 Phosphorylation on S	508 Phosphorylation on S	433320	514057	1.18632
Polynucleotide 5'-hydroxyl-kinase NOL9	NOL9	127	136	VSPNVTQPVR	2 Phosphorylation on S	128 Phosphorylation on S	38725.4	45930.7	1.18606
SUN domain-containing protein 2	SUN2	92	110	SALLDDHLHSEPYWSGDLR	1 Phosphorylation on S	92 Phosphorylation on S	35212.4	41762.2	1.18601
Eukaryotic translation initiation factor 3 subunit L	EIF3L	2	31	SYPADDYESEAAYDPYAYPGDYDMHTGDPK	1 Acetylation (N-term), 13 Phosphorylation on Y, 24 Oxidation on M	14 Phosphorylation on Y	92660.9	109875	1.18578
Transcription elongation factor SPT5	SUPT5H	651	666	DVTNLTVGGFTPMSPR	13 Oxidation on M, 14 Phosphorylation on S	664 Phosphorylation on S	442380	524558	1.18576
DNA topoisomerase 2-beta	TOP2B	1596	1612	YFAESDEEEDVDFAMFN	5 Phosphorylation on S	1600 Phosphorylation on S	38498.8	45643.1	1.18557
PDZ and LIM domain protein 4	PDLIM4	130	141	SGLGSPYGQPPR	5 Phosphorylation on S	134 Phosphorylation on S	31235.6	37028.5	1.18546
Protein TANC2	TANC2	1455	1473	DSAYISSSPLGSHQVFDFR	8 Phosphorylation on S	1462 Phosphorylation on S	91699.3	108692	1.18531
SWI/SNF complex subunit SMARCC2	SMARCC2	374	393	GGTMTDLDEQDDESMETTGK	5 Phosphorylation on T, 15 Oxidation on M	378 Phosphorylation on T	21774.4	25808.7	1.18528
Golgi reassembly-stacking protein 1	GORASP1	433	446	ASQAQATPDPEPGL	7 Phosphorylation on T	439 Phosphorylation on T	33008.3	39123.9	1.18527
Pumilio homolog 2	PUM2	85	106	SESGGLGVSMVEYVLSSSPADK	18 Phosphorylation on S	102 Phosphorylation on S	82855.8	98200.4	1.1852
Clusterin-associated protein 1	CLUAP1	402	413	KPEPLDESDNDF	8 Phosphorylation on S	409 Phosphorylation on S	10777	12771.1	1.18503
Transmembrane protein 51	TMEM51	220	241	NVPPPSIEPLTPPPLYDEVQAK	11 Phosphorylation on T	230 Phosphorylation on T	154670	183287	1.18502
Serine/threonine-protein kinase 11-interacting protein	STK11IP	387	400	ASISEPSDTDPELR	2 Phosphorylation on S	388 Phosphorylation on S	1.03284e+06	1.2239e+06	1.18499
F-actin-uncapping protein LRRC16A	CARMIL1	911	922	LEDLDTCMMTPK	7 Carbamidomethylation on C, 10 Phosphorylation on T	920 Phosphorylation on T	13084.5	15504.6	1.18496
Neuron navigator 1	NAV1	8	31	SVQPEVELSGGSGSGGDEGADESR	9 Phosphorylation on S	16 Phosphorylation on S	16534.2	19590.8	1.18487
Serine/arginine repetitive matrix protein 2	SRRM2	2532	2541	RVPSPTPVPK	4 Phosphorylation on S	2535 Phosphorylation on S	1.27675e+06	1512708	1.18481
Ankyrin repeat domain 12	ANKRD12	1320	1336	ETCLSPKPEVSSAVPER	3 Carbamidomethylation on C, 5 Phosphorylation on S	1324 Phosphorylation on S	23775.6	28169.1	1.18479
Fragile X messenger ribonucleoprotein 1	FMR1	483	506	RGPGYTSGTNSEASNASETESDHR	17 Phosphorylation on S	499 Phosphorylation on S	5600.42	6634.75	1.18469
CLIP-associating protein 2	CLASP2	376	387	SDIDVNAAAGAK	1 Phosphorylation on S	376 Phosphorylation on S	71679.9	84910.9	1.18458
pre-rRNA 2'-O-ribose RNA methyltransferase FTSJ3	FTSJ3	529	552	DGFSGIEDDADEALEISQAQLLYK	4 Phosphorylation on S	532 Phosphorylation on S	2412.41	2857.52	1.1845
WASH complex subunit 2	WASHC2	832	846	STGVFQDEELLFSHK	1 Phosphorylation on S	832 Phosphorylation on S	90072.1	106691	1.1845
Zinc finger protein AEBP2	AEBP2	198	211	GSLEMSSDGEPLSR	2 Phosphorylation on S	199 Phosphorylation on S	46065.6	54563.9	1.18448
Nuclear pore complex protein Nup133	NUP133	497	508	GSESMVFETTTK	2 Phosphorylation on S, 5 Oxidation on M	498 Phosphorylation on S	56692.9	67146.5	1.18439
Cdc42-interacting protein 4	TRIP10	294	310	VPSDSSLGTPDGRPELR	3 Phosphorylation on S	296 Phosphorylation on S	1.38679e+06	1.64236e+06	1.1843
Erbin	ERBIN	867	879	SHSITNMETGGLK	3 Phosphorylation on S	869 Phosphorylation on S	85661.9	101449	1.18429
Microtubule-actin cross-linking factor 1, isoforms 1/2/3/4	MACF1	6904	6915	SVEPTHAPFMEK	1 Phosphorylation on S	6904 Phosphorylation on S	15092.2	17873.5	1.18429
Biorientation of chromosomes in cell division protein 1-like 1	BOD1L	2917	2938	DEESDEEEEEEEEEEPLGATTR	4 Phosphorylation on S	2920 Phosphorylation on S	10135.1	12001	1.1841
AP-4 complex subunit epsilon-1	AP4E1	849	860	SESLSGPPSAEK	3 Phosphorylation on S	851 Phosphorylation on S	65378	77413.2	1.18409
Lysosomal-trafficking regulator	LYST	2115	2125	LAASLGFSVDK	8 Phosphorylation on S	2122 Phosphorylation on S	33566.8	39744.5	1.18404
WD repeat-containing protein 91	WDR91	277	291	LSPAQGPPQAQSSAK	2 Phosphorylation on S	278 Phosphorylation on S	92581.7	109616	1.18399
Interferon-induced helicase C domain-containing protein 1	IFIH1	639	647	FAVLNDSDK	7 Phosphorylation on S	645 Phosphorylation on S	521181	617004	1.18386
Phosphatidate phosphatase LPIN1	LPIN1	370	399	AQTEMQFVNEEDLESLGAAAPPSPVAEELK	23 Phosphorylation on S	392 Phosphorylation on S	24219	28665.6	1.1836
Girdin	CCDC88A	1715	1725	SLSVSSDFLGK	5 Phosphorylation on S	1719 Phosphorylation on S	72452.3	85754.3	1.1836
Sequestosome-1	SQSTM1	268	283	LTPTTPESSSTGTEDK	5 Phosphorylation on T	272 Phosphorylation on T	1.07533e+06	1.27263e+06	1.18348
Ubiquitin carboxyl-terminal hydrolase 34	USP34	3429	3450	DSSIIDPGTEQDLPSPENSSVK	15 Phosphorylation on S	3443 Phosphorylation on S	24619.7	29135.3	1.18341
Apolipoprotein E	APOE	130	144	NEVHTMLGQSTEEIR	10 Phosphorylation on S	139 Phosphorylation on S	10186	12053.9	1.18338
Kinase D-interacting substrate 220	KIDINS220	1730	1753	ETSQVILRPGPSPNPTAVQNENLK	12 Phosphorylation on S	1741 Phosphorylation on S	168143	198973	1.18335
Transmembrane and coiled-coil domain protein 3	TMCC3	176	185	TAPHCLESSK	1 Phosphorylation on T, 5 Carbamidomethylation on C	176 Phosphorylation on T	1895.78	2243.17	1.18324
Integrin beta-1-binding protein 1	ITGB1BP1	25	35	SVDSSLGGLSR	10 Phosphorylation on S	34 Phosphorylation on S	32205.8	38107.1	1.18324
Nonsense-mediated mRNA decay factor SMG8	SMG8	645	664	LDHINFPVFEPSTPDPAPAK	13 Phosphorylation on T	657 Phosphorylation on T	22232.2	26302.8	1.18309
E3 ubiquitin-protein ligase UBR5	UBR5	1541	1549	RISQSQPVR	3 Phosphorylation on S	1543 Phosphorylation on S	16419	19424.4	1.18304
Calmodulin-regulated spectrin-associated protein 1	CAMSAP1	1060	1077	APVHFVEPLSPTGVPGHR	10 Phosphorylation on S	1069 Phosphorylation on S	97173.9	114953	1.18297
ELL-associated factor 1	EAF1	162	175	DNPSPEPQLDDIKR	4 Phosphorylation on S	165 Phosphorylation on S	22821.8	26996.8	1.18294
FK506-binding protein 15	FKBP15	1089	1098	RLSLTPDPEK	3 Phosphorylation on S	1091 Phosphorylation on S	1.02562e+07	1.21314e+07	1.18283
Moesin	MSN	401	408	EALLQASR	7 Phosphorylation on S	407 Phosphorylation on S	1518.82	1796.37	1.18274
N6-adenosine-methyltransferase subunit METTL3	METTL3	37	47	NPEAALSPTFR	7 Phosphorylation on S	43 Phosphorylation on S	32615.6	38574.2	1.18269
WD repeat domain 20	WDR20	356	368	NSTDSRPVSVTYR	2 Phosphorylation on S	357 Phosphorylation on S	9555.94	11301.1	1.18262
Transcriptional regulator ATRX	ATRX	765	775	NSTSGSDFDTK	2 Phosphorylation on S	766 Phosphorylation on S	8023.68	9488.98	1.18262
N-alpha-acetyltransferase 80	NAA80	38	46	QPELSLSPR	7 Phosphorylation on S	44 Phosphorylation on S	36208.5	42820.5	1.18261
Tuberin	TSC2	937	945	STSLNERPK	3 Phosphorylation on S	939 Phosphorylation on S	23926.2	28294.6	1.18258
Rho guanine nucleotide exchange factor 2	ARHGEF2	925	935	EAQELGSPEDR	7 Phosphorylation on S	931 Phosphorylation on S	2.52965e+06	2991108	1.18242
Histone acetyltransferase KAT7	KAT7	130	157	TPTGNAPSSESDIDISSPNVSHDESIAK	1 Phosphorylation on T	130 Phosphorylation on T	15479	18302.5	1.18241
Microtubule-associated protein RP/EB family member 2	MAPRE2	2	29	PGPTQTLSPNGENNNDIIQDNGTIIPFR	8 Phosphorylation on S	9 Phosphorylation on S	246594	291559	1.18234
CD2-associated protein	CD2AP	578	585	RNSVDELR	3 Phosphorylation on S	580 Phosphorylation on S	40014.3	47309	1.1823
Amyloid beta A4 precursor protein-binding family B member 1-interacting protein	APBB1IP	501	512	QGLGNHSPGATR	7 Phosphorylation on S	507 Phosphorylation on S	276455	326838	1.18225
Thioredoxin-related transmembrane protein 1	TMX1	233	257	VEEEQEADEEDVSEEEAEDREGASK	13 Phosphorylation on S	245 Phosphorylation on S	14619.5	17283.4	1.18221
GRB2-associated-binding protein 1	GAB1	264	272	SYSHDVLPK	3 Phosphorylation on S	266 Phosphorylation on S	29972.4	35432.7	1.18218
Borealin	CDCA8	92	109	DITEINNLTAEAIQTPLK	15 Phosphorylation on T	106 Phosphorylation on T	6757.77	7988.73	1.18216
La-related protein 1	LARP1	67	88	ESPRPPAAAEAPAGSDGEDGGR	15 Phosphorylation on S	81 Phosphorylation on S	2.51076e+06	2.96797e+06	1.1821
Coronin-7	CORO7	459	469	SLQSLLGPSSK	1 Phosphorylation on S	459 Phosphorylation on S	20335.8	24037.3	1.18201
Nardilysin	NRDC	80	90	LGADESEEEGR	6 Phosphorylation on S	85 Phosphorylation on S	96018.5	113490	1.18196
Splicing factor 3A subunit 1	SF3A1	337	365	AEETPSQLDQDTQVQDMDEGSDDEEEGQK	17 Oxidation on M, 21 Phosphorylation on S	357 Phosphorylation on S	1.40269e+06	1.65743e+06	1.1816
ETS-related transcription factor Elf-2	ELF2	358	371	VVNITSPTHDGSSR	6 Phosphorylation on S	363 Phosphorylation on S	31388.6	37088.2	1.18158
Interferon gamma receptor 1	IFNGR1	356	377	ALEAGGSTSAMTPDSPPTPTQR	18 Phosphorylation on T	373 Phosphorylation on T	196882	232630	1.18157
Phosphatase and actin regulator	PHACTR2	518	531	RLSQRPTTEELEQR	3 Phosphorylation on S	520 Phosphorylation on S	37177.9	43925.4	1.18149
DnaJ homolog subfamily C member 2	DNAJC2	45	56	NASTSFQELEDK	3 Phosphorylation on S, 5 Phosphorylation on S	47 Phosphorylation on S, 49 Phosphorylation on S	51884.3	61297.8	1.18143
Endosomal/lysosomal proton channel TMEM175	TMEM175	4	21	LQTEEQAVDSEGDSSLHR	10 Phosphorylation on S	13 Phosphorylation on S	21035	24849.3	1.18133
Transmembrane protein 154	TMEM154	106	128	QEPSSQGSQSALQTHELGGETLK	8 Phosphorylation on S	113 Phosphorylation on S	54775.3	64707.2	1.18132
Protein disulfide-isomerase A6	PDIA6	416	437	DGELPVEDDIDLSDVELDDLEK	13 Phosphorylation on S	428 Phosphorylation on S	172518	203798	1.18132
Presenilin-1	PSEN1	359	377	AAVQELSGSILTSEDPEER	13 Phosphorylation on S	371 Phosphorylation on S	245905	290465	1.18121
Microtubule-associated protein 4	MAP4	845	861	NTTPTGAAPPAGMTSTR	3 Phosphorylation on T, 13 Oxidation on M	847 Phosphorylation on T	206195	243528	1.18106
Tuberin	TSC2	1386	1405	SSSSPELQTLQDILGDLGDK	3 Phosphorylation on S	1388 Phosphorylation on S	242046	285837	1.18092
Lysine-specific demethylase PHF2	PHF2	891	903	KGSDDAPYSPTAR	3 Phosphorylation on S	893 Phosphorylation on S	7832.21	9249.04	1.1809
Actin-related protein 2	ACTR2	107	118	ILLTEPPMNPTK	8 Oxidation on M, 11 Phosphorylation on T	117 Phosphorylation on T	19172.3	22633.6	1.18053
DmX-like protein 1	DMXL1	570	581	STSMLISSAHSK	3 Phosphorylation on S	572 Phosphorylation on S	39171.8	46242.7	1.18051
Zinc finger protein 768	ZNF768	201	214	FQEGAEMPLSPEEK	7 Oxidation on M, 10 Phosphorylation on S	210 Phosphorylation on S	18364.5	21679.1	1.18049
Plexin-D1	PLXND1	1307	1319	TLLQMEEMESQIR	10 Phosphorylation on S	1316 Phosphorylation on S	18641.8	22003.6	1.18034
H/ACA ribonucleoprotein complex subunit DKC1	DKC1	477	494	TVLESGGETGDGDNDTTK	5 Phosphorylation on S	481 Phosphorylation on S	584022	689285	1.18024
Guanine nucleotide-binding protein-like 3	GNL3	92	106	LEVSPGDEQSNVETR	4 Phosphorylation on S	95 Phosphorylation on S	76166.9	89884.1	1.18009
Zinc finger E-box-binding homeobox 2	ZEB2	1171	1180	SMDTDPETIR	1 Phosphorylation on S	1171 Phosphorylation on S	7438.86	8777.52	1.17996
17S U2 SnRNP complex component HTATSF1	HTATSF1	607	615	VLDEEGSER	7 Phosphorylation on S	613 Phosphorylation on S	1.10626e+06	1.30513e+06	1.17977
Sorting nexin-2	SNX2	89	112	ELILSSEPSPAVTPVTPTTLIAPR	16 Phosphorylation on T	104 Phosphorylation on T	833665	983405	1.17962
Testis-expressed protein 264 homolog	TEX264	258	287	SEHSYSESGASGSSFEELDLEGEGPLGEPR	5 Phosphorylation on Y	262 Phosphorylation on Y	61595.6	72658.8	1.17961
Unconventional myosin-IXb	MYO9B	1258	1273	AQDKPESPSGSTQIQR	7 Phosphorylation on S	1264 Phosphorylation on S	2.37533e+06	2.80167e+06	1.17948
Splicing factor 3B subunit 1	SF3B1	319	333	GGDSIGETPTPGASK	8 Phosphorylation on T, 10 Phosphorylation on T	326 Phosphorylation on T, 328 Phosphorylation on T	85565.9	100923	1.17948
Leukocyte immunoglobulin-like receptor subfamily B member 3	LILRB3	753	763	AGHVSPSVMSR	5 Phosphorylation on S, 10 Phosphorylation on S	757 Phosphorylation on S, 762 Phosphorylation on S	167543	197590	1.17934
Erbin	ERBIN	584	605	HIVNHDDVFEESEELSSDEEMK	16 Phosphorylation on S, 17 Phosphorylation on S, 21 Oxidation on M	599 Phosphorylation on S, 600 Phosphorylation on S	196748	232032	1.17933
Histone deacetylase 1	HDAC1	372	403	MLPHAPGVQMQAIPEDAIPEESGDEDEEDPDK	1 Oxidation on M, 10 Oxidation on M, 22 Phosphorylation on S	393 Phosphorylation on S	723510	853194	1.17924
Mitochondrial import receptor subunit TOM70	TOMM70	93	116	ASPALGSGHHDGSGDSLEMSSLDR	2 Phosphorylation on S, 19 Oxidation on M	94 Phosphorylation on S	1.16897e+06	1.37836e+06	1.17913
GTPase-activating protein and VPS9 domain-containing protein 1	GAPVD1	1040	1068	RTSPSEGAMANDESAEVMGDGESAHDSPR	3 Phosphorylation on S, 9 Oxidation on M, 18 Oxidation on M	1042 Phosphorylation on S	22896.6	26995.8	1.17903
SH3 domain-containing kinase-binding protein 1	SH3KBP1	534	560	RPPSQSLTSSSLSSPDIFDSPSPEEDK	14 Phosphorylation on S	547 Phosphorylation on S	228816	269759	1.17893
Nuclear receptor corepressor 2	NCOR2	2369	2396	AKSPAPGLASGDRPPSVSSVHSEGDCNR	3 Phosphorylation on S, 26 Carbamidomethylation on C	2371 Phosphorylation on S	55235.6	65110.9	1.17879
Heat shock factor protein 1	HSF1	310	336	VLEASPGRPSSMDTPLSPTAFIDSILR	5 Phosphorylation on S, 17 Phosphorylation on S	314 Phosphorylation on S, 326 Phosphorylation on S	13244.4	15612.2	1.17877
Trinucleotide repeat-containing gene 6B protein	TNRC6B	1791	1810	MGSPAPLLPGDLLGGGSDSI	1 Oxidation on M, 3 Phosphorylation on S	1793 Phosphorylation on S	40034.2	47190.2	1.17875
AN1-type zinc finger protein 5	ZFAND5	47	68	MSPMGTASGSNSPTSDSASVQR	1 Oxidation on M, 2 Phosphorylation on S	48 Phosphorylation on S	559101	659030	1.17873
Repressor of RNA polymerase III transcription MAF1 homolog	MAF1	75	87	SQGGEDESPLSDK	1 Phosphorylation on S	75 Phosphorylation on S	117688	138711	1.17863
Plakophilin-4	PKP4	402	417	SAVSPDLHITPIYEGR	4 Phosphorylation on S	405 Phosphorylation on S	3908.23	4605.9	1.17851
Inactive rhomboid protein 2	RHBDF2	58	65	SVSLQEPR	3 Phosphorylation on S	60 Phosphorylation on S	150403	177247	1.17848
Ppfia1 protein	PPFIA1	791	802	GAPHTVSHEDIR	7 Phosphorylation on S	797 Phosphorylation on S	626909	738715	1.17835
AHNAK nucleoprotein (desmoyokin)	AHNAK	4899	4919	VPDVDISSPGINVEAPDIHMK	8 Phosphorylation on S	4906 Phosphorylation on S	320920	378155	1.17835
Syntaxin-4	STX4	10	22	QGDNISDDEDEVR	6 Phosphorylation on S	15 Phosphorylation on S	3786125	4459528	1.17786
E3 ubiquitin-protein ligase RNF6	RNF6	557	570	ADSVVEAGTLPILR	3 Phosphorylation on S	559 Phosphorylation on S	15997.9	18839.8	1.17765
Small ribosomal subunit protein eS4	RPS4X	222	230	LSNIFVIGK	2 Phosphorylation on S	223 Phosphorylation on S	4254.08	5009.35	1.17754
V-type proton ATPase catalytic subunit A	ATP6V1A	290	301	DFPELTMEVDGK	6 Phosphorylation on T, 7 Oxidation on M	295 Phosphorylation on T	10110.5	11903.4	1.17732
5'-AMP-activated protein kinase subunit gamma-2	PRKAG2	133	148	ESSPNSNPSTSPGGIR	11 Phosphorylation on S	143 Phosphorylation on S	170292	200476	1.17725
Nonsense-mediated mRNA decay factor SMG8	SMG8	464	477	EEDLGSPTGELTSK	6 Phosphorylation on S	469 Phosphorylation on S	17347.4	20419.7	1.1771
REST corepressor 1	RCOR1	252	275	EESEDELEETNGSNPVDIEIDPNK	3 Phosphorylation on S	254 Phosphorylation on S	212021	249566	1.17708
BCAS3 microtubule associated cell migration factor	BCAS3	862	872	LADAMAESPSR	5 Oxidation on M, 8 Phosphorylation on S	869 Phosphorylation on S	31906.6	37553.4	1.17698
GEM-interacting protein	GMIP	451	465	ASSTGTESSDDFEER	8 Phosphorylation on S	458 Phosphorylation on S	471633	555040	1.17685
Cell cycle checkpoint control protein RAD9A	RAD9A	361	389	SLFFGSILAPVHSPQGPNPVLAEDSDGEG	25 Phosphorylation on S	385 Phosphorylation on S	19304.7	22714.5	1.17663
Lamin-B2	LMNB2	382	389	LSPSPSSR	4 Phosphorylation on S	385 Phosphorylation on S	22762	26767.8	1.17599
ETS translocation variant 3	ETV3	132	149	SSGVVPQSAPPVPTASSR	8 Phosphorylation on S	139 Phosphorylation on S	396108	465812	1.17597
C-type lectin domain family 12 member A	CLEC12A	207	215	MFLSEESER	4 Phosphorylation on S	210 Phosphorylation on S	7710.42	9066.43	1.17587
OTU domain-containing protein 5	OTUD5	169	187	EEVGAGYNSEDEYEAAAAR	9 Phosphorylation on S	177 Phosphorylation on S	82589.8	97106.3	1.17577
Girdin	CCDC88A	1797	1806	DSNPYATLPR	7 Phosphorylation on T	1803 Phosphorylation on T	177377	208552	1.17575
Solute carrier family 12 member 6	SLC12A6	1020	1026	DRNSMLR	4 Phosphorylation on S	1023 Phosphorylation on S	8219.25	9662.38	1.17558
Disco-interacting protein 2 homolog B	DIP2B	255	269	SSLMDTADGVPVNSR	1 Phosphorylation on S, 4 Oxidation on M	255 Phosphorylation on S	112855	132663	1.17552
Erbin	ERBIN	849	857	STEDLSPQR	1 Phosphorylation on S	849 Phosphorylation on S	284792	334746	1.17541
Solute carrier family 38 member 10	SLC38A10	428	444	LSVQDPVVVVAEDSQEK	14 Phosphorylation on S	441 Phosphorylation on S	847697	996296	1.1753
Rho GTPase-activating protein 21	ARHGAP21	917	928	GSSSEVFSDAAR	2 Phosphorylation on S	918 Phosphorylation on S	68249.5	80209	1.17523
Phostensin	PPP1R18	217	232	EVLESILSPGEPGDQK	8 Phosphorylation on S	224 Phosphorylation on S	281142	330401	1.17521
RB1-inducible coiled-coil protein 1	RB1CC1	249	260	TTNTSLVTSFHK	9 Phosphorylation on S	257 Phosphorylation on S	36524.6	42922.8	1.17517
Centrosomal protein of 170 kDa	CEP170	906	917	TDEGPDTPSYNR	1 Phosphorylation on T	906 Phosphorylation on T	21029.8	24712	1.17509
Phospholipid-transporting ATPase ABCA1	ABCA1	1134	1143	DVESSLSSCR	8 Phosphorylation on S, 9 Carbamidomethylation on C	1141 Phosphorylation on S	29312.8	34444.9	1.17508
Paralemmin-1	PALM	132	147	SETLVNAQQTPLGTPK	10 Phosphorylation on T, 14 Phosphorylation on T	141 Phosphorylation on T, 145 Phosphorylation on T	13589.6	15966.9	1.17493
4'-phosphopantetheine phosphatase	PANK4	404	414	SGTFDLLEMDR	3 Phosphorylation on T	406 Phosphorylation on T	73505.5	86363.3	1.17492
Prelamin-A/C	LMNA	629	645	SVGGSGGGSFGDNLVTR	5 Phosphorylation on S	633 Phosphorylation on S	567781	666990	1.17473
Cystatin-B	CSTB	92	98	HDELSYF	6 Phosphorylation on Y	97 Phosphorylation on Y	2186.38	2568.2	1.17464
Ras association (RalGDS/AF-6) and pleckstrin homology domains 1	RAPH1	1019	1030	FAPPAESGSPSK	9 Phosphorylation on S	1027 Phosphorylation on S	773492	908528	1.17458
Actin, cytoplasmic 1	ACTB	2	28	DDDIAALVVDNGSGMCKAGFAGDDAPR	1 Acetylation (N-term), 13 Phosphorylation on S, 15 Oxidation on M, 16 Carbamidomethylation on C	14 Phosphorylation on S	182755	214598	1.17424
Retinoblastoma-like protein 2	RBL2	942	954	SHQNSPTELNTDR	5 Phosphorylation on S	946 Phosphorylation on S	13277.4	15590.3	1.1742
Osteopontin	SPP1	208	224	GSHESSQLDEPSLETHR	12 Phosphorylation on S	219 Phosphorylation on S	152457	179011	1.17417
Protein FAM193A	FAM193A	1127	1145	LSTVTPEPPSPSQLLQNGR	12 Phosphorylation on S	1138 Phosphorylation on S	21508	25246.2	1.1738
Osteopontin	SPP1	230	248	ESQESADQSDVIDSQASSK	2 Phosphorylation on S	231 Phosphorylation on S	488511	573387	1.17375
Uncharacterized protein C1orf131 homolog	-	49	70	RDSETIEDVAVEPLPLPGSPVR	19 Phosphorylation on S	67 Phosphorylation on S	61767.1	72492.6	1.17364
Zinc finger protein AEBP2	AEBP2	383	400	SLPRPHDFFDAQTLDAIR	1 Phosphorylation on S	383 Phosphorylation on S	16706.3	19606	1.17357
Unconventional myosin-IXb	MYO9B	1311	1322	ATGAALTPTEER	7 Phosphorylation on T	1317 Phosphorylation on T	839109	984748	1.17356
5'-AMP-activated protein kinase subunit gamma-2	PRKAG2	191	203	IYASSSPPDTGQR	6 Phosphorylation on S	196 Phosphorylation on S	696446	817243	1.17345
Sorting nexin-11	SNX11	190	201	RSSPSPPLSEEK	3 Phosphorylation on S	192 Phosphorylation on S	13824.1	16220.1	1.17332
Mitogen-activated protein kinase kinase kinase 1	MAP3K1	912	922	LSASSEDISDR	4 Phosphorylation on S	915 Phosphorylation on S	50441.1	59182.2	1.17329
Phosphatidylinositol 3,4,5-trisphosphate 5-phosphatase 1	INPP5D	959	974	GEGPPTPPSQPPLSPK	14 Phosphorylation on S	972 Phosphorylation on S	7.66743e+06	8.99537e+06	1.17319
Rab11 family-interacting protein 2	RAB11FIP2	145	157	NNMTASMFDLSMK	3 Oxidation on M, 6 Phosphorylation on S, 7 Oxidation on M	150 Phosphorylation on S	28518.7	33456.2	1.17313
F-BAR domain only protein 2	FCHO2	393	400	HSPVQMNR	2 Phosphorylation on S	394 Phosphorylation on S	40537.1	47552.9	1.17307
NHS-like protein 3	NHSL3	965	982	TESLTAPSTNGLPHAEDR	3 Phosphorylation on S	967 Phosphorylation on S	16651.8	19532.1	1.17297
Trafficking protein particle complex 8	TRAPPC8	1384	1393	SQEMHSLQLK	1 Phosphorylation on S, 4 Oxidation on M	1384 Phosphorylation on S	48225.7	56564.2	1.17291
Zinc finger protein 40	HIVEP1	1030	1044	SVGDEEDLQPHESGR	1 Phosphorylation on S	1030 Phosphorylation on S	22227.4	26067	1.17274
Monocarboxylate transporter 1	SLC16A1	212	219	ESLQEAGK	2 Phosphorylation on S	213 Phosphorylation on S	18739	21972.4	1.17255
Paired amphipathic helix protein Sin3a	SIN3A	1106	1117	YMSSDTTSPELR	2 Oxidation on M, 8 Phosphorylation on S	1113 Phosphorylation on S	90569.5	106185	1.17241
Eukaryotic translation initiation factor 4C	EIF1AD19	115	144	INETDTFGPGDDDEIVFDDTGDDDEDIDDI	20 Phosphorylation on T	134 Phosphorylation on T	236127	276812	1.1723
Chromodomain Y-like protein 2	CDYL2	109	117	VNSPLSRPK	3 Phosphorylation on S	111 Phosphorylation on S	18032.6	21136.1	1.17211
Eukaryotic translation initiation factor 3 subunit A	EIF3A	980	990	RGTDDDRPSWR	3 Phosphorylation on T	982 Phosphorylation on T	24355.1	28543.1	1.17195
Protein scribble homolog	SCRIB	1455	1465	MQSPELPAPER	3 Phosphorylation on S	1457 Phosphorylation on S	220157	258002	1.1719
Centrosome-associated protein 350	CEP350	1796	1809	LGSLADDDEAEDNK	3 Phosphorylation on S	1798 Phosphorylation on S	15215.3	17828.8	1.17177
Influenza virus NS1A-binding protein homolog	IVNS1ABP	336	358	SLSFEMQPDELLEKPMSPMQYAR	3 Phosphorylation on S, 6 Oxidation on M	338 Phosphorylation on S	41264.7	48352.7	1.17177
Guanine nucleotide exchange protein SMCR8	SMCR8	510	533	TISEDSIEVLSTCPSEALIPDDFK	13 Carbamidomethylation on C, 15 Phosphorylation on S	524 Phosphorylation on S	24567.7	28787.6	1.17176
Folliculin	FLCN	60	77	AHSPAEGASSESSSPGPK	3 Phosphorylation on S	62 Phosphorylation on S	193722	226956	1.17155
Exocyst complex component 8	EXOC8	299	320	GSNPFEDEDDEELATPEAEEEK	15 Phosphorylation on T	313 Phosphorylation on T	52843.3	61905.6	1.17149
Transmembrane protein 201	TMEM201	439	448	RVSPSSLPGR	3 Phosphorylation on S	441 Phosphorylation on S	69206.1	81072.1	1.17146
Tetratricopeptide repeat protein 33	TTC33	247	260	EEGSSTPDGSVFIK	6 Phosphorylation on T	252 Phosphorylation on T	17705.4	20740.4	1.17142
Mitogen-activated protein kinase 1	MAPK1	171	189	VADPDHDHTGFLTEYVATR	13 Phosphorylation on T	183 Phosphorylation on T	221434	259390	1.17141
RB1-inducible coiled-coil protein 1	RB1CC1	261	274	SMEHVAPDPTGTER	1 Phosphorylation on S, 2 Oxidation on M	261 Phosphorylation on S	193323	226460	1.17141
Neutral amino acid transporter B(0)	SLC1A5	503	514	MPSSEPELIQVK	4 Phosphorylation on S	506 Phosphorylation on S	145384	170285	1.17128
Early estrogen-induced gene 1 protein	EEIG1	250	259	SSSLSDLTHR	3 Phosphorylation on S	252 Phosphorylation on S	1.81612e+06	2.12706e+06	1.17121
Centrosome-associated protein 350	CEP350	2416	2432	ATGSGSDEEISECLGEK	6 Phosphorylation on S, 13 Carbamidomethylation on C	2421 Phosphorylation on S	9673.5	11329.4	1.17118
Proteasome assembly chaperone 1	PSMG1	16	29	AGTEEEEEEEEQSR	3 Phosphorylation on T	18 Phosphorylation on T	6634.03	7767.59	1.17087
Negative elongation factor E	NELFE	113	125	SMSADEDLQEPSR	2 Oxidation on M, 3 Phosphorylation on S	115 Phosphorylation on S	353314	413674	1.17084
SR-related and CTD-associated factor 8	SCAF8	610	623	EPVQTAQSPAPVEK	8 Phosphorylation on S	617 Phosphorylation on S	767125	898091	1.17072
GTPase-activating protein and VPS9 domain-containing protein 1	GAPVD1	1040	1068	RTSPSEGAMANDESAEVMGDGESAHDSPR	3 Phosphorylation on S, 9 Oxidation on M	1042 Phosphorylation on S	110656	129542	1.17068
RalA-binding protein 1	RALBP1	455	464	IAQEIASLSK	9 Phosphorylation on S	463 Phosphorylation on S	159832	187100	1.1706
Tuberin	TSC2	1130	1138	SMSGGHGLR	3 Phosphorylation on S	1132 Phosphorylation on S	28224.4	33038.9	1.17058
U5 small nuclear ribonucleoprotein TSSC4	TSSC4	162	176	YSLEDVSEASEQSNR	2 Phosphorylation on S	163 Phosphorylation on S	12140.9	14211.8	1.17058
Vacuolar fusion protein MON1 homolog A	MON1A	29	55	AESPTPGLTQGTEPGAGQEGAMFVHTR	3 Phosphorylation on S, 22 Oxidation on M	31 Phosphorylation on S	104446	122259	1.17055
A-kinase anchor protein 1, mitochondrial	AKAP1	54	75	LSEEACPGVLSVAPTVTQPPGR	2 Phosphorylation on S, 6 Carbamidomethylation on C	55 Phosphorylation on S	27109.7	31728.9	1.17039
Cytoplasmic dynein 1 heavy chain 1	DYNC1H1	2382	2394	SIPLDEGEDEAQR	1 Phosphorylation on S	2382 Phosphorylation on S	23467.1	27463	1.17028
Bcl-2-associated transcription factor 1	BCLAF1	283	297	YSPSQNSPIHHIPSR	2 Phosphorylation on S	284 Phosphorylation on S	566054	662350	1.17012
WD repeat-containing protein 7	WDR7	917	931	GPTRPPRPGTPDLSK	10 Phosphorylation on T	926 Phosphorylation on T	278920	326352	1.17006
Mitogen-activated protein kinase kinase kinase kinase 4	MAP4K4	792	807	AASSPNLSNGETESVK	4 Phosphorylation on S	795 Phosphorylation on S	1.27771e+06	1494417	1.1696
Extracellular serine/threonine protein kinase FAM20C	FAM20C	105	117	LPSAAEPVDHAPR	3 Phosphorylation on S	107 Phosphorylation on S	87103.1	101874	1.16957
Interferon gamma receptor 1	IFNGR1	300	310	SATLETKPESK	3 Phosphorylation on T	302 Phosphorylation on T	48478.1	56691.9	1.16943
Phosphorylated adapter RNA export protein	PHAX	331	342	SLNFQEDDDTSR	11 Phosphorylation on S	341 Phosphorylation on S	21081.3	24650.9	1.16933
SH3 domain-binding protein 1	SH3BP1	629	651	LPASPVISNMPAQVDQGVATEDR	4 Phosphorylation on S, 10 Oxidation on M	632 Phosphorylation on S	125501	146742	1.16925
Serine/threonine-protein kinase PAK 4	PAK4	476	491	SLVGTPYWMAPELISR	1 Phosphorylation on S, 9 Oxidation on M	476 Phosphorylation on S	51391.6	60088.5	1.16923
Bromodomain-containing protein 9	BRD9	569	595	LSVGEQPDVAHDPYEFLQSPEPAAPAK	14 Phosphorylation on Y	582 Phosphorylation on Y	15721.1	18380.5	1.16916
Transcription factor JunB	JUNB	23	33	SPGSLSLHDYK	1 Phosphorylation on S	23 Phosphorylation on S	164085	191832	1.1691
Tropomodulin-3	TMOD3	69	75	LLSYLEK	3 Phosphorylation on S	71 Phosphorylation on S	85307.6	99730	1.16906
Proliferation-associated protein 2G4	PA2G4	2	20	SGEDEQQEQTIAEDLVVTK	1 Acetylation (N-term), 1 Phosphorylation on S	2 Phosphorylation on S	258872	302623	1.16901
A kinase (PRKA) anchor protein 6	AKAP6	1589	1600	STSLESWLTSYK	3 Phosphorylation on S	1591 Phosphorylation on S	110807	129532	1.16899
Sister chromatid cohesion protein PDS5 homolog B	PDS5B	1152	1169	METVSNASSSSNPSSPGR	1 Oxidation on M, 15 Phosphorylation on S	1166 Phosphorylation on S	95419.1	111541	1.16896
Protein Jumonji	JARID2	437	452	RLEEAQQVDKPQSPPK	13 Phosphorylation on S	449 Phosphorylation on S	16222.6	18962	1.16886
Zinc finger E-box-binding homeobox 2	ZEB2	1171	1180	SMDTDPETIR	4 Phosphorylation on T, 8 Phosphorylation on T	1174 Phosphorylation on T, 1178 Phosphorylation on T	7144.07	8349.34	1.16871
6-phosphofructo-2-kinase/fructose-2,6-bisphosphatase 2	PFKFB2	468	480	NSFTPLSSSNTIR	2 Phosphorylation on S	469 Phosphorylation on S	622739	727758	1.16864
Filamin-B	FLNB	2476	2495	LVSPGSANETSSILVESVTR	3 Phosphorylation on S	2478 Phosphorylation on S	154498	180541	1.16857
Protein MON2 homolog	MON2	1166	1178	SFQEILQIVSPVR	10 Phosphorylation on S	1175 Phosphorylation on S	19679.7	22997	1.16856
Mitogen-activated protein kinase kinase kinase 1	MAP3K1	285	301	APSPDGFSPYSPEETSR	3 Phosphorylation on S	287 Phosphorylation on S	29824.6	34847.6	1.16842
Centrosomal protein CCDC61	CCDC61	442	452	GKPPSPTPWSR	5 Phosphorylation on S	446 Phosphorylation on S	31334.3	36611.2	1.1684
Apoptosis-stimulating of p53 protein 2	TP53BP2	477	485	NQSSEDILR	3 Phosphorylation on S	479 Phosphorylation on S	83071.2	97033.2	1.16807
Erbin	ERBIN	694	716	QEDENFNSLLQNGVNLNNSPEEK	19 Phosphorylation on S	712 Phosphorylation on S	32534.5	38001.3	1.16803
Guanine nucleotide-binding protein G(I)/G(S)/G(T) subunit beta-2	GNB2	2	8	SELEQLR	1 Acetylation (N-term), 1 Phosphorylation on S	2 Phosphorylation on S	8299.95	9693.91	1.16795
Tyrosine-protein kinase Lyn	LYN	163	170	GSFSLSVR	2 Phosphorylation on S	164 Phosphorylation on S	9207.1	10753.4	1.16795
Dual adapter for phosphotyrosine and 3-phosphotyrosine and 3-phosphoinositide	DAPP1	132	143	EVEEPCIYESVR	6 Carbamidomethylation on C, 8 Phosphorylation on Y	139 Phosphorylation on Y	82426.5	96261.7	1.16785
182 kDa tankyrase-1-binding protein	TNKS1BP1	763	772	SPVGDTGLGK	1 Phosphorylation on S	763 Phosphorylation on S	11006.8	12854	1.16782
A kinase (PRKA) anchor protein 6	AKAP6	2127	2143	SNTPLPPDTVDSGLDDK	3 Phosphorylation on T	2129 Phosphorylation on T	348955	407499	1.16777
Leucine-rich repeat-containing protein 25	LRRC25	280	297	SVDQDSQPVYCNLESLGR	10 Phosphorylation on Y, 11 Carbamidomethylation on C	289 Phosphorylation on Y	77813.3	90848.9	1.16752
Insulin receptor substrate 2	IRS2	619	637	VAYNPYPEDYGDIEIGSHK	17 Phosphorylation on S	635 Phosphorylation on S	15683.8	18310.8	1.1675
RNA polymerase-associated protein LEO1	LEO1	2	18	ADMEDLFGSEAESEAER	1 Acetylation (N-term), 13 Phosphorylation on S	14 Phosphorylation on S	19819.6	23138.5	1.16746
Synaptosomal-associated protein 23	SNAP23	13	25	AHQVTDESLESTR	8 Phosphorylation on S	20 Phosphorylation on S	416137	485736	1.16725
Nucleobindin-2	NUCB2	88	98	LSQELDLVSHK	2 Phosphorylation on S	89 Phosphorylation on S	78111.8	91163.1	1.16708
Splicing factor U2AF 65 kDa subunit	U2AF2	2	9	SDFDEFER	1 Acetylation (N-term), 1 Phosphorylation on S	2 Phosphorylation on S	1.20281e+06	1.40374e+06	1.16705
Signal-induced proliferation-associated protein 1	SIPA1	51	67	SGSDAGEVRPPTPASPR	3 Phosphorylation on S	53 Phosphorylation on S	1.15052e+06	1.3427e+06	1.16704
Inhibitor of growth protein 5	ING5	115	126	MDGSDFESTGAR	1 Oxidation on M, 4 Phosphorylation on S	118 Phosphorylation on S	56278.9	65677.7	1.167
SAM and SH3 domain-containing protein 1	SASH1	1007	1022	ASPASPVSPSDCPSPR	12 Carbamidomethylation on C, 14 Phosphorylation on S	1020 Phosphorylation on S	37662.7	43951.1	1.16697
SAM and SH3 domain-containing protein 1	SASH1	1007	1022	ASPASPVSPSDCPSPR	8 Phosphorylation on S, 12 Carbamidomethylation on C	1014 Phosphorylation on S	61903.3	72229.4	1.16681
Sodium/hydrogen exchanger 1	SLC9A1	799	818	CLSDPGPHPEPGEGEPFIPK	1 Carbamidomethylation on C, 3 Phosphorylation on S	801 Phosphorylation on S	32414.4	37819.5	1.16675
Choline-phosphate cytidylyltransferase A	PCYT1A	342	353	TSPSSSPASLSR	2 Phosphorylation on S	343 Phosphorylation on S	2.34144e+06	2731636	1.16665
Raftlin	RFTN1	263	277	SEGDPSNGPEELPSR	1 Phosphorylation on S	263 Phosphorylation on S	12101.1	14115.7	1.16648
E3 ubiquitin-protein ligase AMFR	AMFR	537	544	VPLDLSPR	6 Phosphorylation on S	542 Phosphorylation on S	26024.6	30354.6	1.16638
Myristoylated alanine-rich C-kinase substrate	MARCKS	56	69	EELQANGSAPAADK	8 Phosphorylation on S	63 Phosphorylation on S	28625.2	33385.5	1.1663
Membrane-associated phosphatidylinositol transfer protein 1	PITPNM1	591	607	RGSMNNEMLSPEVGPVR	3 Phosphorylation on S, 4 Oxidation on M, 8 Oxidation on M	593 Phosphorylation on S	38029.2	44340.1	1.16595
Small ribosomal subunit protein uS10	RPS20	5	19	DTGKTPVEPEVAIHR	5 Phosphorylation on T	9 Phosphorylation on T	127316	148436	1.16589
Meiosis regulator and mRNA stability factor 1	MARF1	62	72	DIPSPLHVGSK	4 Phosphorylation on S	65 Phosphorylation on S	39726.1	46314.2	1.16584
Actin-related protein 3	ACTR3	410	418	HNPVFGVMS	8 Oxidation on M, 9 Phosphorylation on S	418 Phosphorylation on S	4044.4	4715.04	1.16582
Heterogeneous nuclear ribonucleoprotein U-like protein 2	HNRNPUL2	226	235	SPPPPEEEAK	1 Phosphorylation on S	226 Phosphorylation on S	542557	632515	1.1658
SCY1-like protein 2	SCYL2	675	683	RGSLTLEEK	3 Phosphorylation on S	677 Phosphorylation on S	61385.5	71559.1	1.16573
Tumor suppressor candidate 2	TUSC2	48	71	RGSMFYDEDGDLAHEFYEETIVTK	4 Oxidation on M, 6 Phosphorylation on Y	53 Phosphorylation on Y	24887.8	29011.7	1.1657
Adenylyl cyclase-associated protein 1	CAP1	348	354	QVAYIYK	6 Phosphorylation on Y	353 Phosphorylation on Y	6432.5	7497.96	1.16564
Pleckstrin homology-like domain family B member 1	PHLDB1	50	63	LSTAITLLPLEEGR	2 Phosphorylation on S	51 Phosphorylation on S	129841	151344	1.16561
CAP-Gly domain-containing linker protein 1	CLIP1	190	205	TASESISNLSEAGSVK	14 Phosphorylation on S	203 Phosphorylation on S	107834	125686	1.16555
Serine and arginine-rich splicing factor 11	SRSF11	436	444	RPTEAVSPK	7 Phosphorylation on S	442 Phosphorylation on S	36532.2	42577.2	1.16547
AHNAK nucleoprotein (desmoyokin)	AHNAK	5521	5538	ASLGSLEGEVEAEASSPK	5 Phosphorylation on S	5525 Phosphorylation on S	1.88141e+06	2.19272e+06	1.16546
Pleckstrin homology domain-containing family M member 1	PLEKHM1	429	438	LVVSSPTSPK	8 Phosphorylation on S	436 Phosphorylation on S	195946	228365	1.16545
Rho GTPase-activating protein 1	ARHGAP1	49	59	SSSPEPVTHLK	3 Phosphorylation on S	51 Phosphorylation on S	3.60806e+06	4204968	1.16544
DmX-like protein 1	DMXL1	1283	1290	SMTSLAQK	1 Phosphorylation on S	1283 Phosphorylation on S	5524.57	6438.07	1.16535
Serine/threonine-protein kinase MRCK gamma	CDC42BPG	1473	1487	SSGPQRPHSFSEAFR	9 Phosphorylation on S	1481 Phosphorylation on S	135051	157372	1.16528
Rho GTPase-activating protein 31	ARHGAP31	343	355	SMDSLCSVPVEGK	1 Phosphorylation on S, 2 Oxidation on M, 6 Carbamidomethylation on C	343 Phosphorylation on S	266356	310377	1.16527
Nucleolar transcription factor 1	UBTF	1	17	MNGEADCPTDLEMAAPK	1 Acetylation (N-term), 1 Oxidation on M, 7 Carbamidomethylation on C, 9 Phosphorylation on T	9 Phosphorylation on T	24972.6	29098.5	1.16522
USP6 N-terminal-like protein	USP6NL	389	396	SVGRPSPK	6 Phosphorylation on S	394 Phosphorylation on S	13045	15199.9	1.16519
Transcription initiation factor TFIID subunit 7	TAF7	253	275	LNESDEQHQENEGTNQLVMGIQK	14 Phosphorylation on T	266 Phosphorylation on T	10737.3	12510.1	1.16511
Protein YIF1B	YIF1B	1	14	MHATGLAAPAGTPR	1 Acetylation (N-term), 12 Phosphorylation on T	12 Phosphorylation on T	8502.58	9905.65	1.16502
WD repeat-containing protein 7	WDR7	1445	1463	TYQVPPVQPASPGSHNALK	11 Phosphorylation on S	1455 Phosphorylation on S	390961	455358	1.16472
Activating signal cointegrator 1 complex subunit 3	ASCC3	2189	2198	DSDVFTDLSV	9 Phosphorylation on S	2197 Phosphorylation on S	4854.17	5653.62	1.16469
Mitochondrial antiviral-signaling protein	MAVS	192	230	EHQEQEPELGGAHAANVASVPIATYGPVSPTVSFQPLPR	29 Phosphorylation on S	220 Phosphorylation on S	199013	231782	1.16466
Heat shock protein HSP 90-beta	HSP90AB1	222	234	EKEISDDEAEEEK	5 Phosphorylation on S	226 Phosphorylation on S	118930	138480	1.16438
Protein Niban 2	NIBAN2	625	658	QVMSVVQDEESGLPFEAGVEPPSPASPDSVTELR	3 Oxidation on M, 29 Phosphorylation on S	653 Phosphorylation on S	292983	341136	1.16435
CTTNBP2 N-terminal-like protein	CTTNBP2NL	554	566	VSSPLSPLSPGIK	6 Phosphorylation on S	559 Phosphorylation on S	67564.8	78662.2	1.16425
UV radiation resistance-associated protein	UVRAG	543	558	VAPLSSSLDTSLDFSK	7 Phosphorylation on S	549 Phosphorylation on S	424042	493681	1.16423
Protein SON	SON	953	959	LTPDPYR	2 Phosphorylation on T	954 Phosphorylation on T	19051.4	22179.2	1.16418
Ecto-NOX disulfide-thiol exchanger 2	ENOX2	353	371	REEEMEMSDDEIEETTETK	5 Oxidation on M, 8 Phosphorylation on S	360 Phosphorylation on S	19872.6	23133.1	1.16407
Tubulin--tyrosine ligase-like protein 12	TTLL12	1	14	MEIQSGPQPGSPGR	5 Phosphorylation on S, 11 Phosphorylation on S	5 Phosphorylation on S, 11 Phosphorylation on S	66354.8	77234	1.16395
Protein FAM53B	FAM53B	117	128	SLSFSDEMSSCR	3 Phosphorylation on S, 8 Oxidation on M, 11 Carbamidomethylation on C	119 Phosphorylation on S	50062.9	58269.6	1.16393
E3 ubiquitin-protein ligase RNF34	RNF34	257	274	ASLSDLSSLEEVEGMSVR	2 Phosphorylation on S	258 Phosphorylation on S	130544	151935	1.16386
Heterogeneous nuclear ribonucleoproteins C1/C2	HNRNPC	259	283	MESEAGADDSAEEGDLLDDDDNEDR	1 Oxidation on M, 10 Phosphorylation on S	268 Phosphorylation on S	6403085	7451478	1.16373
Kinesin family member 13B	KIF13B	1645	1661	APLLSEPASAVPTSPFR	14 Phosphorylation on S	1658 Phosphorylation on S	1.48182e+06	1.72436e+06	1.16367
Proline-serine-threonine phosphatase-interacting protein 1	PSTPIP1	321	339	TTPSAPAASTETLTPTPER	9 Phosphorylation on S	329 Phosphorylation on S	1.35457e+06	1.57593e+06	1.16342
Synergin gamma	SYNRG	971	982	EFESGDFQDFTR	4 Phosphorylation on S	974 Phosphorylation on S	192548	224010	1.1634
ATP-dependent RNA helicase DDX24	DDX24	280	291	FGATAHLGSPCK	9 Phosphorylation on S, 11 Carbamidomethylation on C	288 Phosphorylation on S	14998.8	17448.6	1.16333
CREB-regulated transcription coactivator 2	CRTC2	484	504	LPPYPYSPPSLVIPTHPPTPK	6 Phosphorylation on Y	489 Phosphorylation on Y	23021.9	26776.8	1.1631
Chromodomain-helicase-DNA-binding protein 7	CHD7	2225	2233	GSEEDEEEK	2 Phosphorylation on S	2226 Phosphorylation on S	110149	128103	1.163
Rho family-interacting cell polarization regulator 2	RIPOR2	44	56	SQSFAGFSGLQER	3 Phosphorylation on S	46 Phosphorylation on S	8281.9	9631.18	1.16292
Zinc finger protein ubi-d4	DPF2	242	253	EDSRPPTPVSQR	7 Phosphorylation on T	248 Phosphorylation on T	801359	931828	1.16281
Integrator complex subunit 3	INTS3	507	522	IEEPVSMEMDNHLSDK	14 Phosphorylation on S	520 Phosphorylation on S	3517.43	4089.54	1.16265
Set1/Ash2 histone methyltransferase complex subunit ASH2	ASH2L	78	103	DTLEGTGDTSEVMDTQAGSVDEENGR	19 Phosphorylation on S	96 Phosphorylation on S	43169	50187.1	1.16257
UNC93-like protein MFSD11	MFSD11	192	222	KPDPENVLGEEESCDDQDMEATESAQNNVTK	13 Phosphorylation on S, 14 Carbamidomethylation on C, 19 Oxidation on M	204 Phosphorylation on S	89054.1	103527	1.16252
Protein ELYS	AHCTF1	1926	1937	EVSVSSVTEEPK	3 Phosphorylation on S	1928 Phosphorylation on S	22029.5	25609.7	1.16252
Myocyte-specific enhancer factor 2A	MEF2A	466	483	GDFHSPIVLGRPPNTEDR	5 Phosphorylation on S	470 Phosphorylation on S	41971.6	48790.1	1.16246
RNA-binding protein 14	RBM14	617	625	LSESQLSFR	7 Phosphorylation on S	623 Phosphorylation on S	13332.7	15498.5	1.16244
Mitochondrial fission factor	MFF	144	156	NDSIVTPSPPQAR	3 Phosphorylation on S	146 Phosphorylation on S	47013.9	54646.2	1.16234
M-phase-specific PLK1-interacting protein	MPLKIP	92	116	SPAGSQHQFGYSPGQQQTYPQGSPR	11 Phosphorylation on Y	102 Phosphorylation on Y	7585.67	8817.04	1.16233
C-Jun-amino-terminal kinase-interacting protein 4	SPAG9	702	714	DGGSVVGASVFYK	4 Phosphorylation on S	705 Phosphorylation on S	46082.3	53561.7	1.16231
Protein TANC2	TANC2	1520	1530	FSPPPVGGQSK	2 Phosphorylation on S	1521 Phosphorylation on S	103132	119871	1.1623
Stromal interaction molecule 2	STIM2	717	730	VSSIPHDLCHNGEK	3 Phosphorylation on S, 9 Carbamidomethylation on C	719 Phosphorylation on S	182318	211897	1.16224
Nuclear pore complex protein Nup107	NUP107	4	15	SGFGGMSSPVIR	6 Oxidation on M, 8 Phosphorylation on S	11 Phosphorylation on S	13145.5	15276.1	1.16208
DENN domain-containing protein 1B	DENND1B	577	588	SMDDIDYKPTNK	1 Phosphorylation on S, 2 Oxidation on M	577 Phosphorylation on S	146514	170258	1.16206
tRNA (guanine(6)-N2)-methyltransferase THUMP3	THUMPD3	177	196	HASSTSDSHILDYYENPAIK	8 Phosphorylation on S	184 Phosphorylation on S	13817.5	16054.7	1.16191
Cingulin-like protein 1	CGNL1	196	211	SYGSQPNSPTSEDLAK	8 Phosphorylation on S	203 Phosphorylation on S	62079.5	72129.8	1.16189
Endoplasmic reticulum chaperone BiP	HSPA5	635	652	LYGSGGPPPTGEEDTSEK	16 Phosphorylation on S	650 Phosphorylation on S	82245.4	95560.3	1.16189
Leupaxin	LPXN	126	149	ASLDSMLGDLEQELQDLGIATVPK	2 Phosphorylation on S	127 Phosphorylation on S	3317.36	3854.31	1.16186
Kazrin	KAZN	387	394	MGFGSISR	1 Oxidation on M, 5 Phosphorylation on S	391 Phosphorylation on S	24142.9	28050.3	1.16185
Pericentriolar material 1 protein	PCM1	867	880	SDGSENLCTPQQSR	4 Phosphorylation on S, 8 Carbamidomethylation on C	870 Phosphorylation on S	15074.6	17512.6	1.16173
Stomatin	STOM	159	167	NLSQILSDR	3 Phosphorylation on S	161 Phosphorylation on S	331754	385394	1.16169
Osteopontin	SPP1	51	65	QNLLAPQNAVSSEEK	12 Phosphorylation on S	62 Phosphorylation on S	487372	566160	1.16166
Sentrin-specific protease 7	SENP7	10	20	RASSEIVTEGK	3 Phosphorylation on S	12 Phosphorylation on S	51963.4	60363.6	1.16166
Sorting nexin-29	SNX29	285	298	MPGTAESSEENSDR	7 Phosphorylation on S	291 Phosphorylation on S	13532.7	15718.4	1.16151
Bromodomain adjacent to zinc finger domain protein 1A	BAZ1A	1411	1422	QSTESSPVPLNR	6 Phosphorylation on S	1416 Phosphorylation on S	24921.2	28944	1.16142
AHNAK nucleoprotein (desmoyokin)	AHNAK	4338	4353	LDIDTPDIDIHGPEGK	5 Phosphorylation on T	4342 Phosphorylation on T	261241	303402	1.16139
Phosphoacetylglucosamine mutase	PGM3	55	74	STIGVMVTASHNPEEDNGVK	6 Oxidation on M, 10 Phosphorylation on S	64 Phosphorylation on S	965365	1.1211e+06	1.16132
La-related protein 7	LARP7	251	265	TASEGSEAETPEAPK	3 Phosphorylation on S	253 Phosphorylation on S	88181	102405	1.1613
La-related protein 4	LARP4	63	76	EYEVMYSPSCETTR	5 Oxidation on M, 7 Phosphorylation on S, 10 Carbamidomethylation on C	69 Phosphorylation on S	28680.4	33305.4	1.16126
NHS-like protein 3	NHSL3	605	615	VPAPFSPPPSK	6 Phosphorylation on S	610 Phosphorylation on S	857747	995981	1.16116
Large neutral amino acids transporter small subunit 2	SLC7A8	14	36	NHPGSDTSPEAEASSGGGGVALK	15 Phosphorylation on S	28 Phosphorylation on S	118704	137828	1.1611
Metalloreductase STEAP3	STEAP3	14	26	LVDSDGSLAEVPK	7 Phosphorylation on S	20 Phosphorylation on S	335328	389322	1.16102
E3 ubiquitin-protein ligase Jade-2	JADE2	723	746	TAPMASDLNVQVPGPTVSPKPLGR	16 Phosphorylation on T	738 Phosphorylation on T	21340.5	24776.2	1.161
C2 domain-containing protein 5	C2CD5	289	298	NQTYSFSPSK	7 Phosphorylation on S	295 Phosphorylation on S	127837	148412	1.16094
Prelamin-A/C	LMNA	528	541	TALINSTGEEVAMR	6 Phosphorylation on S, 13 Oxidation on M	533 Phosphorylation on S	20876.3	24235	1.16089
Kinectin	KTN1	86	112	LSDASPAEDEQFVPAPLNVAETSSSVR	5 Phosphorylation on S	90 Phosphorylation on S	16481.7	19133.2	1.16087
Brain acid soluble protein 1	BASP1	26	38	AEGAGTEEEGTPK	6 Phosphorylation on T	31 Phosphorylation on T	1147.61	1332.17	1.16082
TBC1 domain family member 9B	TBC1D9B	1081	1101	DGAHSGDPNSATEEDEPPTPK	10 Phosphorylation on S	1090 Phosphorylation on S	97790.1	113509	1.16074
Retinoblastoma-like protein 2	RBL2	984	996	LTGASSDVEEEER	6 Phosphorylation on S	989 Phosphorylation on S	46812.9	54334.8	1.16068
182 kDa tankyrase-1-binding protein	TNKS1BP1	589	609	ENYEDQEPLVGHESPITLAAR	14 Phosphorylation on S	602 Phosphorylation on S	17728.6	20575.7	1.1606
Proteasome subunit alpha type-5	PSMA5	54	66	ITSPLMEPSSIEK	3 Phosphorylation on S, 6 Oxidation on M	56 Phosphorylation on S	46001.5	53388.7	1.16059
Vacuolar protein sorting-associated protein 37C	VPS37C	25	39	LALESPEVQDLQLER	5 Phosphorylation on S	29 Phosphorylation on S	3509.09	4072.48	1.16055
Protocadherin 7	PCDH7	982	994	SVNGGPGSPDLAR	8 Phosphorylation on S	989 Phosphorylation on S	293731	340872	1.16049
MRG/MORF4L-binding protein	MRGBP	186	200	VLTANSNPSSPSAAK	10 Phosphorylation on S	195 Phosphorylation on S	250876	291120	1.16041
Ubiquitin carboxyl-terminal hydrolase 7	USP7	13	36	AGEQQLSEPEDMEMEAGDTDDPPR	7 Phosphorylation on S, 12 Oxidation on M	19 Phosphorylation on S	159855	185492	1.16038
Ena/VASP-like protein	EVL	290	308	KEDESQTEDPSTSPSPGTR	13 Phosphorylation on S	302 Phosphorylation on S	66785.8	77494.8	1.16035
Mitochondrial antiviral-signaling protein	MAVS	171	191	MSGGSLIPSPNQQALSPQPSR	16 Phosphorylation on S	186 Phosphorylation on S	99885.3	115901	1.16034
Small ribosomal subunit protein eS17	RPS17	108	129	LLDFGSLSNLQVTQPTVGMNFK	6 Phosphorylation on S, 19 Oxidation on M	113 Phosphorylation on S	331501	384639	1.16029
Trinucleotide repeat-containing gene 18 protein	TNRC18	1911	1928	EPGFEAGPEASDDDLWTR	11 Phosphorylation on S	1921 Phosphorylation on S	11508.8	13353.4	1.16028
Serine/threonine-protein kinase MARK2	MARK2	489	500	ASLGQASIQNGK	2 Phosphorylation on S	490 Phosphorylation on S	25373.5	29438.6	1.16021
DDB1- and CUL4-associated factor 1	DCAF1	978	990	SDHGAYSQSPAIK	1 Phosphorylation on S	978 Phosphorylation on S	14831.5	17205.7	1.16007
Remodeling and spacing factor 1	RSF1	657	673	GSSESQSLENASPEILK	12 Phosphorylation on S	668 Phosphorylation on S	16450.6	19082.6	1.15999
Probable 28S rRNA (cytosine-C(5))-methyltransferase	NOP2	57	67	AGSVDVPKPNK	3 Phosphorylation on S	59 Phosphorylation on S	198401	230129	1.15992
Fermitin family homolog 3	FERMT3	336	353	GSAPSDMLDSLTTIPELK	10 Phosphorylation on S	345 Phosphorylation on S	195404	226648	1.15989
WASH complex subunit 2	WASHC2	762	787	EGLLPASDQEAGGPSDIFSSSSPLDK	7 Phosphorylation on S	768 Phosphorylation on S	58247.7	67551	1.15972
Myosin phosphatase Rho-interacting protein	MPRIP	976	989	SPEGTTVSGYDIMK	1 Phosphorylation on S	976 Phosphorylation on S	7226.48	8379.97	1.15962
Rab GTPase-binding effector protein 2	RABEP2	173	188	QPASLHGSTELLPLSR	4 Phosphorylation on S, 8 Phosphorylation on S	176 Phosphorylation on S, 180 Phosphorylation on S	26662.2	30915.8	1.15954
ATP synthase subunit e, mitochondrial	ATP5ME	60	71	ELAEAQDDSILK	9 Phosphorylation on S	68 Phosphorylation on S	4340.75	5033.04	1.15949
Transcription initiation factor TFIID subunit 9B	TAF9B	146	169	LSAVSSRPTTPPVAPPQAVSGPNK	10 Phosphorylation on T	155 Phosphorylation on T	29912.6	34681.2	1.15942
Rho GTPase-activating protein 31	ARHGAP31	763	788	NLSPPLTPAPPPPTPLEEEPEVLLSK	3 Phosphorylation on S, 14 Phosphorylation on T	765 Phosphorylation on S, 776 Phosphorylation on T	55385.3	64210.2	1.15934
NF-kappa-B-activating protein	NKAP	150	167	NPEPDSDEHTPVEDEEPK	6 Phosphorylation on S, 10 Phosphorylation on T	155 Phosphorylation on S, 159 Phosphorylation on T	184883	214337	1.15931
Kinase D-interacting substrate 220	KIDINS220	2	22	SVLISQSVINYVEEENIPALK	1 Acetylation (N-term), 1 Phosphorylation on S	2 Phosphorylation on S	31669.4	36705.6	1.15902
Polymerase delta-interacting protein 2	POLDIP2	286	297	IFSLSGTLETVR	7 Phosphorylation on T	292 Phosphorylation on T	54837.9	63545.4	1.15879
Exocyst complex component 4	EXOC4	30	40	TLSTSDDVEDR	3 Phosphorylation on S	32 Phosphorylation on S	26412.8	30603.3	1.15866
Reticulophagy regulator 3	RETREG3	305	328	GQTPLTEGSEDLDGHSDPEESFAR	9 Phosphorylation on S, 16 Phosphorylation on S	313 Phosphorylation on S, 320 Phosphorylation on S	32341.2	37463.6	1.15839
Folliculin-interacting protein 1	FNIP1	751	768	VTFLIGDSMSPDSDTELR	10 Phosphorylation on S	760 Phosphorylation on S	36419.6	42187.3	1.15837
Eukaryotic translation initiation factor 3 subunit C	EIF3C	161	173	QNPEQSADEDAEK	6 Phosphorylation on S	166 Phosphorylation on S	2.1674e+06	2.51055e+06	1.15833
Nucleolin	NCL	182	223	AAPAAPASEDEEDDEDEDDEEDDDEEEEDDSEEEVMEITTAK	8 Phosphorylation on S, 31 Phosphorylation on S	189 Phosphorylation on S, 212 Phosphorylation on S	4168465	4828332	1.1583
Serine/arginine repetitive matrix protein 2	SRRM2	406	427	SPEKPPQSTSSESCPPSPQPTK	14 Carbamidomethylation on C, 17 Phosphorylation on S	422 Phosphorylation on S	3921.43	4541.38	1.15809
Zinc finger E-box-binding homeobox 2	ZEB2	1203	1215	SDHEEDNMEDGME	1 Phosphorylation on S, 8 Oxidation on M	1203 Phosphorylation on S	9891.3	11453.3	1.15792
TBC1 domain family member 5	TBC1D5	574	585	EFTGSPPPSATK	5 Phosphorylation on S	578 Phosphorylation on S	2.72498e+06	3.15503e+06	1.15782
Tyrosine-protein phosphatase non-receptor type 22	PTPN22	415	439	YQSLDFGSMLFGSCPSALPINTADR	3 Phosphorylation on S, 9 Oxidation on M, 14 Carbamidomethylation on C	417 Phosphorylation on S	106742	123580	1.15774
Breast cancer anti-estrogen resistance protein 1	BCAR1	243	259	HLLAPGPQDIYDVPPVR	11 Phosphorylation on Y	253 Phosphorylation on Y	26832.2	31059.1	1.15753
Dedicator of cytokinesis protein 7	DOCK7	180	188	SMSIDDTPR	2 Oxidation on M, 3 Phosphorylation on S	182 Phosphorylation on S	51062.2	59103.8	1.15749
Microtubule-associated protein 4	MAP4	431	458	DVTLPLEAERPLVTDMTPSLETEMTLGK	19 Phosphorylation on S	449 Phosphorylation on S	32713.7	37864.9	1.15746
Serine/threonine-protein kinase 4	STK4	311	332	EVDQDDEENSEEDEMDSGTMVR	10 Phosphorylation on S, 15 Oxidation on M, 20 Oxidation on M	320 Phosphorylation on S	67249.3	77836.5	1.15743
Large neutral amino acids transporter small subunit 4	SLC43A2	294	304	LCLSTVDLEVK	2 Carbamidomethylation on C, 4 Phosphorylation on S	297 Phosphorylation on S	3069628	3552841	1.15742
Striatin	STRN	121	156	YGTELNQGDMKPPSYDSDEGNETEVQPQQNSQLMWK	15 Phosphorylation on Y	135 Phosphorylation on Y	76616.8	88676.4	1.1574
Bcl-2-like protein 13	BCL2L13	31	55	QQGPSPPGVQLDVAPQSLNPEVLLK	5 Phosphorylation on S	35 Phosphorylation on S	7719.48	8934.02	1.15733
Ubiquitin conjugation factor E4 B	UBE4B	76	102	SQSSEGVSSLSSSPSNSLETQSQSLSR	13 Phosphorylation on S	88 Phosphorylation on S	288115	333427	1.15727
Transmembrane protein 179B	TMEM179B	200	219	GDQEWSSETDALVGHHQSHS	7 Phosphorylation on S	206 Phosphorylation on S	57470.7	66503.3	1.15717
RelA-associated inhibitor	PPP1R13L	186	200	GSPLAEGPQAFFPER	2 Phosphorylation on S	187 Phosphorylation on S	6641.09	7684.7	1.15714
Phosphatidylinositol 3,4,5-trisphosphate 5-phosphatase 1	INPP5D	766	782	SQEGENEEGSEGELVVR	10 Phosphorylation on S	775 Phosphorylation on S	22145.3	25624.7	1.15712
Splicing factor 3A subunit 1	SF3A1	317	336	FGESEEVEMEVESDEEDQEK	9 Oxidation on M, 13 Phosphorylation on S	329 Phosphorylation on S	1.40643e+06	1.62735e+06	1.15708
Transcription initiation factor TFIID subunit 3	TAF3	224	232	TPPVLSPVR	6 Phosphorylation on S	229 Phosphorylation on S	64870	75037	1.15673
EH domain-containing protein 1	EHD1	345	358	EHQISSGDFPSLRK	11 Phosphorylation on S	355 Phosphorylation on S	12810.5	14817.4	1.15666
Protein FAM117B	FAM117B	386	397	SIDTQTPGGADK	1 Phosphorylation on S	386 Phosphorylation on S	41157.2	47601.9	1.15659
Phosphatidylinositol 4-phosphate 5-kinase type-1 beta	PIP5K1B	438	457	DLLTEGQSFSSLDEEALGSR	11 Phosphorylation on S	448 Phosphorylation on S	81414.8	94162.9	1.15658
Docking protein 3	DOK3	299	330	LPLTDPGPQSLPLLLSPTQEGPASGLYASVCK	10 Phosphorylation on S, 31 Carbamidomethylation on C	308 Phosphorylation on S	1.04938e+06	1.21364e+06	1.15652
HIRA-interacting protein 3	HIRIP3	166	174	VTEEEEDMK	2 Phosphorylation on T	167 Phosphorylation on T	15629.8	18075.3	1.15646
Ras-responsive element-binding protein 1	RREB1	219	234	YELETHMETHSDNPLR	11 Phosphorylation on S	229 Phosphorylation on S	12311.2	14237.3	1.15645
Cytosolic phospholipase A2	PLA2G4A	489	508	VHNFMLGLNLNTSYPLSPLR	5 Oxidation on M, 17 Phosphorylation on S	505 Phosphorylation on S	102051	117996	1.15624
Serine/threonine-protein phosphatase 6 regulatory ankyrin repeat subunit A	ANKRD28	1009	1019	TVSFEALPIMR	3 Phosphorylation on S, 10 Oxidation on M	1011 Phosphorylation on S	8059.28	9318.32	1.15622
B-cell linker protein	BLNK	218	228	HMSPPGTVAGR	2 Oxidation on M, 3 Phosphorylation on S	220 Phosphorylation on S	42005.5	48567.5	1.15622
Cyclin-Y	CCNY	83	96	SLFINHHPPGQTSR	1 Phosphorylation on S	83 Phosphorylation on S	247325	285961	1.15621
Sorting nexin-10	SNX10	166	193	DADVEYDSESSSSGLGHSSDDSSSHGCK	8 Phosphorylation on S, 11 Phosphorylation on S, 27 Carbamidomethylation on C	173 Phosphorylation on S, 176 Phosphorylation on S	255065	294881	1.1561
Protein-L-isoaspartate O-methyltransferase domain-containing protein 2	PCMTD2	300	316	ISNPSDDTSCEDAEEDR	8 Phosphorylation on T, 10 Carbamidomethylation on C	307 Phosphorylation on T	8610.37	9954.08	1.15606
DmX-like protein 2	DMXL2	446	454	LDHELSLDR	6 Phosphorylation on S	451 Phosphorylation on S	10261	11861.9	1.15602
Protein PRRC2A	PRRC2A	967	976	SLEQGDETPK	1 Phosphorylation on S	967 Phosphorylation on S	2188.27	2529.58	1.15597
Plectin	PLEC	4647	4673	RGSFDATGSGFSMTFSSSSYSSSGYGR	3 Phosphorylation on S, 13 Oxidation on M	4649 Phosphorylation on S	218208	252211	1.15583
Interferon-induced helicase C domain-containing protein 1	IFIH1	283	299	DSGTMGSDSDESVIQTK	7 Phosphorylation on S	289 Phosphorylation on S	137015	158362	1.1558
Putative RNA-binding protein 15B	RBM15B	529	538	TPPHLLYSDR	1 Phosphorylation on T	529 Phosphorylation on T	14201.5	16413.9	1.15579
ARF GTPase-activating protein GIT2	GIT2	253	263	ADSLDLSELAK	3 Phosphorylation on S	255 Phosphorylation on S	7907.3	9138.2	1.15567
Protein PRRC2C	PRRC2C	1219	1229	SESSDFEVVPK	1 Phosphorylation on S	1219 Phosphorylation on S	45016.1	52021.4	1.15562
FYN-binding protein 1	FYB1	107	122	VGFLKPVSPKPTSLTK	8 Phosphorylation on S	114 Phosphorylation on S	16219.1	18742.5	1.15558
Tyrosine-protein kinase SYK	SYK	261	286	IGAQMGHPGSPNAHPVTWSPGGIISR	5 Oxidation on M, 10 Phosphorylation on S	270 Phosphorylation on S	231919	267981	1.15549
Proline-rich AKT1 substrate 1	AKT1S1	245	252	LNTSDFQK	3 Phosphorylation on T	247 Phosphorylation on T	755852	873365	1.15547
Receptor-type tyrosine-protein phosphatase alpha	PTPRA	814	829	VVQEYIDAFSDYANFK	12 Phosphorylation on Y	825 Phosphorylation on Y	655161	756960	1.15538
Perilipin-3	PLIN3	103	116	LQESLPILQQPTEK	4 Phosphorylation on S	106 Phosphorylation on S	45141	52153.1	1.15534
Inactive phospholipase C-like protein 2	PLCL2	573	596	LSSNCSGVEGDVTDEDEGAEMSQR	5 Carbamidomethylation on C, 13 Phosphorylation on T	585 Phosphorylation on T	205744	237694	1.15529
Neutrophil cytosol factor 4	NCF4	254	268	DIAVEEDLSSTPLFK	11 Phosphorylation on T	264 Phosphorylation on T	22263.6	25721	1.15529
Zinc finger CCCH-type antiviral protein 1	ZC3HAV1	253	280	FHHNSLEVLSTVSPLGSGPPSPDVTGCK	21 Phosphorylation on S, 27 Carbamidomethylation on C	273 Phosphorylation on S	68926.7	79624.1	1.1552
WAS/WASL-interacting protein family member 1	WIPF1	328	343	NLSLTSSAPPLPSPGR	13 Phosphorylation on S	340 Phosphorylation on S	68377.3	78973.2	1.15496
Inverted formin-2	INF2	1192	1215	TGPGEDEDGEDTAPESALDTSLDR	12 Phosphorylation on T	1203 Phosphorylation on T	380835	439849	1.15496
Protein CDV3	CDV3	8	15	SLDNFFAK	1 Phosphorylation on S	8 Phosphorylation on S	6183.34	7140.32	1.15477
SWI/SNF-related matrix-associated actin-dependent regulator of chromatin subfamily A containing DEAD/H box 1	SMARCAD1	142	157	NDSSELEDLSELEDLK	4 Phosphorylation on S	145 Phosphorylation on S	38308.6	44236.9	1.15475
Rho GTPase-activating protein 10	ARHGAP10	709	723	MSPFPLSPAASIVDK	7 Phosphorylation on S	715 Phosphorylation on S	118728	137097	1.15472
HMG box transcription factor BBX	BBX	242	253	SPLFQFAEISSR	1 Phosphorylation on S	242 Phosphorylation on S	106411	122869	1.15466
Caspase recruitment domain-containing protein 9	CARD9	460	471	ESPEQPFMALNK	2 Phosphorylation on S, 8 Oxidation on M	461 Phosphorylation on S	392508	453208	1.15464
Inactive tyrosine-protein kinase PEAK1	PEAK1	565	578	SAPTSPTATNISSK	5 Phosphorylation on S	569 Phosphorylation on S	281069	324518	1.15458
Supervillin	SVIL	959	976	GSLELGNPSAAHLGDELK	2 Phosphorylation on S	960 Phosphorylation on S	21465.4	24776.4	1.15425
Nck-associated protein 5-like	NCKAP5L	1269	1281	TSTPQGPAFGGSR	12 Phosphorylation on S	1280 Phosphorylation on S	18956.5	21879.5	1.15419
Nck-associated protein 5-like	NCKAP5L	464	478	VPSPGGPQLSPQLPR	10 Phosphorylation on S	473 Phosphorylation on S	171004	197370	1.15419
STARD3 N-terminal-like protein	STARD3NL	186	195	LLLVQDASER	8 Phosphorylation on S	193 Phosphorylation on S	136470	157512	1.15418
GRB2-associated-binding protein 1	GAB1	418	429	SSSLEGFHSQYK	3 Phosphorylation on S	420 Phosphorylation on S	21118	24371.6	1.15407
Telomeric repeat-binding factor 2-interacting protein 1	TERF2IP	192	205	YLLGNAPVSPSSQK	9 Phosphorylation on S	200 Phosphorylation on S	105780	122076	1.15406
Rac GTPase-activating protein 1	RACGAP1	271	286	TDTDNLGTPQNTGGMR	12 Phosphorylation on T	282 Phosphorylation on T	63438.1	73210.2	1.15404
Proto-oncogene tyrosine-protein kinase Src	SRC	62	77	LFGGFNSSDTVTSPQR	13 Phosphorylation on S	74 Phosphorylation on S	59194.9	68309.3	1.15397
Regulator of nonsense transcripts 1	UPF1	1095	1111	SQIDVALSQDSTYQGER	8 Phosphorylation on S, 11 Phosphorylation on S	1102 Phosphorylation on S, 1105 Phosphorylation on S	60089.4	69335.3	1.15387
Presenilin-1	PSEN1	44	60	LDNPEPISNGRPQSNSR	14 Phosphorylation on S	57 Phosphorylation on S	227944	263009	1.15383
Proto-oncogene vav	VAV1	756	766	SLDTTLQFPYK	1 Phosphorylation on S	756 Phosphorylation on S	8267.17	9538.19	1.15374
Telomere-associated protein RIF1	RIF1	1562	1574	SSDSVDIEEQEEK	4 Phosphorylation on S	1565 Phosphorylation on S	48361.4	55782.5	1.15345
DDB1- and CUL4-associated factor 5	DCAF5	468	487	SPPPTVDESADNAFHLGPLR	1 Phosphorylation on S	468 Phosphorylation on S	116547	134408	1.15325
Calcium release-activated calcium channel protein 1	ORAI1	293	304	GDHSLTPGTHYA	4 Phosphorylation on S	296 Phosphorylation on S	18672.9	21529.1	1.15296
Palmitoyltransferase ZDHHC5	ZDHHC5	618	633	GLGSPEPGTTAPYLGR	4 Phosphorylation on S	621 Phosphorylation on S	270619	311979	1.15284
Phosphoglycerate mutase 1	PGAM1	91	100	HYGGLTGLNK	2 Phosphorylation on Y	92 Phosphorylation on Y	66819.8	77025.8	1.15274
Phosphoglucomutase-1	PGM1	108	130	AIGGIILTASHNPGGPNGDFGIK	10 Phosphorylation on S	117 Phosphorylation on S	1.69499e+07	1.95388e+07	1.15274
Poly(ADP-ribose) glycohydrolase	PARG	292	305	ESEPESPMDVDNSK	2 Phosphorylation on S	293 Phosphorylation on S	38694.7	44603.8	1.15271
Heparan-alpha-glucosaminide N-acetyltransferase	HGSNAT	242	254	ADPLSADYQPETR	5 Phosphorylation on S	246 Phosphorylation on S	27245.3	31404.3	1.15265
Inverted formin-2	INF2	1216	1233	SFSEDAVTDSSGSGTLPR	1 Phosphorylation on S	1216 Phosphorylation on S	178253	205452	1.15259
Anion exchange protein 2	SLC4A2	138	164	APPQQPSPATTPSAVQFFLQEDEGAER	7 Phosphorylation on S	144 Phosphorylation on S	3.44032e+06	3.96523e+06	1.15258
Protein CASC3	CASC3	358	373	DPSPEPDAPLLGSPEK	3 Phosphorylation on S	360 Phosphorylation on S	483970	557722	1.15239
Pyrin and HIN domain-containing protein 1	PYHIN1	128	144	STPDTQVAQLSLPTASR	2 Phosphorylation on T	129 Phosphorylation on T	649113	748023	1.15238
Condensin-2 complex subunit D3	NCAPD3	185	194	EDYQVDELSR	9 Phosphorylation on S	193 Phosphorylation on S	21899.5	25236.2	1.15236
Biorientation of chromosomes in cell division protein 1-like 1	BOD1L	1982	2003	GSDDVLVSGEVPECEVGHMSPR	14 Carbamidomethylation on C, 19 Oxidation on M, 20 Phosphorylation on S	2001 Phosphorylation on S	117886	135838	1.15229
Rho guanine nucleotide exchange factor 6	ARHGEF6	486	494	MSGFMYQGK	1 Oxidation on M, 2 Phosphorylation on S, 5 Oxidation on M	487 Phosphorylation on S	138163	159200	1.15226
Protein PRRC2A	PRRC2A	759	771	SDSGGSSSEPFER	3 Phosphorylation on S	761 Phosphorylation on S	265437	305852	1.15226
Transformer-2 protein homolog beta	TRA2B	2	12	SDSGEQNYGER	1 Acetylation (N-term), 1 Phosphorylation on S	2 Phosphorylation on S	297225	342431	1.15209
Solute carrier family 53 member 1	XPR1	100	108	ESSGVTTLR	7 Phosphorylation on T	106 Phosphorylation on T	96921.4	111658	1.15205
WASH complex subunit 2	WASHC2	762	787	EGLLPASDQEAGGPSDIFSSSSPLDK	22 Phosphorylation on S	783 Phosphorylation on S	322657	371663	1.15188
A kinase (PRKA) anchor protein 6	AKAP6	592	599	SPLPLLSK	1 Phosphorylation on S	592 Phosphorylation on S	13266.4	15279.8	1.15177
Pyrin and HIN domain-containing protein 1	PYHIN1	146	165	NQAIQISPTIASSSGQTSSR	7 Phosphorylation on S	152 Phosphorylation on S	66820.5	76956.6	1.15169
Sequestosome-1	SQSTM1	347	380	EVDPSTGELQSLQMPESEGPSSLDPSQEGPTGLK	22 Phosphorylation on S	368 Phosphorylation on S	2.13019e+06	2.45328e+06	1.15167
Probable JmjC domain-containing histone demethylation protein 2C	JMJD1C	133	144	KGSDSSIPDEEK	3 Phosphorylation on S	135 Phosphorylation on S	2917.95	3360.52	1.15167
Actin-related protein 2/3 complex subunit 5	ARPC5	14	23	VDVDEYDENK	6 Phosphorylation on Y	19 Phosphorylation on Y	7306.71	8414.93	1.15167
Ubiquitin-associated domain-containing protein 2	UBAC2	300	313	ASPPLEVSEEQVAR	2 Phosphorylation on S	301 Phosphorylation on S	25572.1	29449.8	1.15164
Zinc finger protein 608	ZNF608	623	637	APGSPGAGNPPGTPK	4 Phosphorylation on S	626 Phosphorylation on S	15705.3	18084.8	1.15151
TRAF family member-associated NF-kappa-B activator	TANK	253	264	DEEDTSFESLSK	6 Phosphorylation on S	258 Phosphorylation on S	82746.8	95273.4	1.15138
Filamin-A	FLNA	1726	1753	FGGEHVPNSPFQVTALAGDQPTVQTPLR	25 Phosphorylation on T	1750 Phosphorylation on T	232309	267423	1.15115
Astrocytic phosphoprotein PEA-15	PEA15	89	98	ISEEEELDTK	2 Phosphorylation on S	90 Phosphorylation on S	8606.81	9907.65	1.15114
Shootin-1	SHTN1	486	505	LTAEADSSSPTGILATSESK	2 Phosphorylation on T	487 Phosphorylation on T	53641.9	61749.2	1.15114
Inactive rhomboid protein 2	RHBDF2	267	288	EEMSSMPDDVFESPPLSASYFR	17 Phosphorylation on S	283 Phosphorylation on S	24376.6	28059.4	1.15108
SLIT-ROBO Rho GTPase-activating protein 2	SRGAP2	799	811	SEIEVMSEPPEEK	1 Phosphorylation on S, 6 Oxidation on M	799 Phosphorylation on S	95799.5	110271	1.15106
Tumor necrosis factor alpha-induced protein 8	TNFAIP8	1	9	MLSEAEEPR	1 Acetylation (N-term), 3 Phosphorylation on S	3 Phosphorylation on S	46460	53475.6	1.151
BCL2/adenovirus E1B 19 kDa protein-interacting protein 2	BNIP2	113	124	GSITEYTATEEK	2 Phosphorylation on S	114 Phosphorylation on S	2.53728e+06	2.92035e+06	1.15097
TCF3 fusion partner homolog	TFPT	247	259	LLPYPTLASPPFD	9 Phosphorylation on S	255 Phosphorylation on S	242172	278727	1.15095
Pleckstrin homology domain-containing family O member 2	PLEKHO2	203	223	ALMPPVKPSPGPETSAVEDSK	3 Oxidation on M, 9 Phosphorylation on S	211 Phosphorylation on S	227134	261345	1.15062
Rho guanine nucleotide exchange factor TIAM1	TIAM1	294	310	SHCLSEGATNPQISLSK	3 Carbamidomethylation on C, 5 Phosphorylation on S	298 Phosphorylation on S	4135.21	4758.01	1.15061
Proline-serine-threonine phosphatase-interacting protein 1	PSTPIP1	321	339	TTPSAPAASTETLTPTPER	16 Phosphorylation on T	336 Phosphorylation on T	4874.99	5608.11	1.15038
FERM domain-containing protein 4A	FRMD4A	774	792	AAGALGSASSGSMPNLAAR	12 Phosphorylation on S, 13 Oxidation on M	785 Phosphorylation on S	127388	146527	1.15024
Rapamycin-insensitive companion of mTOR	RICTOR	1167	1183	HLEDAGSTPSIGENDLK	7 Phosphorylation on S, 10 Phosphorylation on S	1173 Phosphorylation on S, 1176 Phosphorylation on S	6068.83	6980.51	1.15022
SWI/SNF complex subunit SMARCC1	SMARCC1	303	312	NEEPVRSPER	7 Phosphorylation on S	309 Phosphorylation on S	255062	293375	1.15021
Sphingosine kinase 1	SPHK1	222	230	RPASTLVQK	4 Phosphorylation on S	225 Phosphorylation on S	115628	132996	1.1502
FYVE and coiled-coil domain-containing protein 1	FYCO1	372	390	TPPDTELHQEPVPADLVLK	1 Phosphorylation on T	372 Phosphorylation on T	221430	254679	1.15016
Metal transporter CNNM4	CNNM4	649	658	SPALPTPLSR	9 Phosphorylation on S	657 Phosphorylation on S	32130.4	36953.8	1.15012
Plectin	PLEC	114	129	SPHVQTMQGPLGCPPK	1 Phosphorylation on S, 7 Oxidation on M, 13 Carbamidomethylation on C	114 Phosphorylation on S	150704	173311	1.15001
Activating transcription factor 7-interacting protein 1	ATF7IP	593	602	SEDMDSVESK	1 Phosphorylation on S	593 Phosphorylation on S	64500.2	74164.5	1.14983
Pumilio homolog 1	PUM1	110	123	WPTGDNIHAEHQVR	3 Phosphorylation on T	112 Phosphorylation on T	46210.5	53131.9	1.14978
Ankyrin-2	ANK2	1425	1442	ESESDQEPEEEIGMTSEK	4 Phosphorylation on S	1428 Phosphorylation on S	104004	119580	1.14977
Snurportin-1	SNUPN	65	81	LAEDDWTGMESGEEENK	9 Oxidation on M, 11 Phosphorylation on S	75 Phosphorylation on S	10956.4	12597.1	1.14975
Rho GTPase-activating protein 28	ARHGAP28	158	166	YNTYTQTLR	7 Phosphorylation on T	164 Phosphorylation on T	7753.75	8914.41	1.14969
BCAS3 microtubule associated cell migration factor	BCAS3	829	846	SVTLLEVCGSWPEGFGLR	8 Carbamidomethylation on C, 10 Phosphorylation on S	838 Phosphorylation on S	25914.6	29793.5	1.14968
Neuronal tyrosine-phosphorylated phosphoinositide-3-kinase adapter 2	NYAP2	177	187	FTVPASHSPPR	8 Phosphorylation on S	184 Phosphorylation on S	40879.2	46997.5	1.14967
Coiled-coil domain-containing protein 6	CCDC6	228	239	LDQPVSAPPSPR	10 Phosphorylation on S	237 Phosphorylation on S	420457	483380	1.14965
Nuclear receptor coactivator 1	NCOA1	367	385	EHSGLSPQDDSNSGMSIPR	6 Phosphorylation on S, 15 Oxidation on M	372 Phosphorylation on S	6970.96	8014.15	1.14965
Target of Myb1 membrane trafficking protein	TOM1	168	177	TVFNSETPSR	7 Phosphorylation on T	174 Phosphorylation on T	39821.1	45775.6	1.14953
Serine/arginine repetitive matrix protein 2	SRRM2	1338	1349	SSSELSPEVVEK	2 Phosphorylation on S	1339 Phosphorylation on S	813796	935434	1.14947
Nuclear cap-binding protein subunit 1	NCBP1	21	37	TSDANETEDHLESLICK	2 Phosphorylation on S, 16 Carbamidomethylation on C	22 Phosphorylation on S	246351	283153	1.14939
Histone-lysine N-methyltransferase 2A	KMT2A	502	524	SNTPEVHTPLPISQSPENESNDR	3 Phosphorylation on T	504 Phosphorylation on T	22175.5	25487.2	1.14934
Solute carrier family 12 member 7	SLC12A7	968	976	TQAPPTPDK	6 Phosphorylation on T	973 Phosphorylation on T	217380	249766	1.14898
E3 ubiquitin-protein ligase RBBP6	RBBP6	982	1000	DDATPVRDEPMDAESITFK	4 Phosphorylation on T, 11 Oxidation on M	985 Phosphorylation on T	82873	95217.1	1.14895
DnaJ homolog subfamily C member 2	DNAJC2	45	56	NASTSFQELEDK	5 Phosphorylation on S	49 Phosphorylation on S	160582	184489	1.14887
KN motif and ankyrin repeat domains 1	KANK1	323	337	SYSAGNASQLELLAR	3 Phosphorylation on S	325 Phosphorylation on S	76480.4	87861.2	1.14881
Nuclear receptor corepressor 1	NCOR1	2324	2338	DEGEPSPHAGVCKPK	6 Phosphorylation on S, 12 Carbamidomethylation on C	2329 Phosphorylation on S	8946.7	10277.7	1.14877
Serine/threonine-protein kinase tousled-like 1	TLK1	87	107	ASTNNESSNHSFGSLGSLSDK	19 Phosphorylation on S	105 Phosphorylation on S	2934.47	3370.86	1.14871
Gamma-adducin	ADD3	40	46	NMSPDLR	2 Oxidation on M, 3 Phosphorylation on S	42 Phosphorylation on S	2471.85	2839.36	1.14868
Serine incorporator 3	SERINC3	364	390	LTLSGSDSVILGDTTNGANDEEDGQPR	2 Phosphorylation on T	365 Phosphorylation on T	40894	46964.1	1.14844
E1A-binding protein p400	EP400	741	769	SPGVAVSAPPKPQSPAQNAASSQDGSQDK	14 Phosphorylation on S	754 Phosphorylation on S	110447	126833	1.14836
AT-rich interactive domain-containing protein 4A	ARID4A	933	947	SDSPAEEEPVHTPLK	12 Phosphorylation on T	944 Phosphorylation on T	45062.1	51747.1	1.14835
Arf-GAP with coiled-coil, ANK repeat and PH domain-containing protein 2	ACAP2	378	392	SSPSTGSLDSGNESK	7 Phosphorylation on S	384 Phosphorylation on S	423722	486575	1.14834
BCL2/adenovirus E1B 19 kDa protein-interacting protein 2	BNIP2	38	48	QPGSLEVNGNK	4 Phosphorylation on S	41 Phosphorylation on S	82522.1	94758	1.14827
Histone-lysine N-methyltransferase SETD5	SETD5	1129	1148	FSPSHSSASHLEAVSPSDSR	2 Phosphorylation on S	1130 Phosphorylation on S	33255.2	38184.5	1.14822
Sodium-coupled neutral amino acid symporter 1	SLC38A1	52	60	SLTNSHLEK	1 Phosphorylation on S	52 Phosphorylation on S	16283.1	18696.3	1.14821
Serine/arginine repetitive matrix protein 2	SRRM2	286	329	IHTTALTGQSPPLASGHQGEGDAPSVEPGATNIQQPSSPAPSTK	15 Phosphorylation on S, 38 Phosphorylation on S	300 Phosphorylation on S, 323 Phosphorylation on S	1.08678e+06	1.24781e+06	1.14817
SH3 domain-binding protein 4	SH3BP4	243	255	SYSLSELSVLQAK	3 Phosphorylation on S	245 Phosphorylation on S	108906	125040	1.14814
Serine/threonine-protein kinase Sgk3	SGK3	115	123	AFLQMDSPR	7 Phosphorylation on S	121 Phosphorylation on S	3339.59	3833.61	1.14793
CTD small phosphatase-like protein 2	CTDSPL2	104	121	SPVNGEAGSYEMTNQHIK	1 Phosphorylation on S	104 Phosphorylation on S	9378.51	10765	1.14784
General transcription factor II-I	GTF2I	207	219	SMLSPSGSCGPIK	2 Oxidation on M, 4 Phosphorylation on S, 9 Carbamidomethylation on C	210 Phosphorylation on S	13541	15542.3	1.1478
Serine/threonine-protein kinase SIK2	SIK2	586	599	ASDTSLTQGIVAFR	2 Phosphorylation on S	587 Phosphorylation on S	284983	327102	1.14779
Mitotic deacetylase associated SANT domain protein	MIDEAS	980	998	SHEPNAPGSAGIQTSEKPR	9 Phosphorylation on S	988 Phosphorylation on S	16422.9	18849.4	1.14775
WASH complex subunit 2	WASHC2	795	806	TVLSLFDEDEDK	4 Phosphorylation on S	798 Phosphorylation on S	932993	1.07081e+06	1.14772
AP-4 complex accessory subunit RUSC2	RUSC2	515	521	MLSCPVR	3 Phosphorylation on S, 4 Carbamidomethylation on C	517 Phosphorylation on S	6244.5	7166.78	1.1477
Leucine-rich repeat-containing protein 25	LRRC25	208	225	AQMSPHDIPKPVTDFLPR	4 Phosphorylation on S	211 Phosphorylation on S	304210	349111	1.1476
Creatine kinase B-type	CKB	178	209	SMTEAEQQQLIDDHFLFDKPVSPLLLASGMAR	1 Phosphorylation on S, 2 Oxidation on M	178 Phosphorylation on S	48841.6	56046.5	1.14751
Serine/threonine-protein kinase PRP4 homolog	PRPF4B	24	40	SVNEENGEVSEDQSQNK	1 Phosphorylation on S	24 Phosphorylation on S	63742.2	73138.2	1.14741
Ataxin-3	ATXN3	263	282	SMCENSPQTSSPDLSSEELR	2 Oxidation on M, 3 Carbamidomethylation on C, 11 Phosphorylation on S	273 Phosphorylation on S	53199.3	61039.1	1.14737
E3 ubiquitin-protein ligase ZNRF2	ZNRF2	16	37	AYSGSDLPSGTGSGGGGADGAR	3 Phosphorylation on S	18 Phosphorylation on S	1.33848e+06	1.53572e+06	1.14736
Interferon-induced, double-stranded RNA-activated protein kinase	EIF2AK2	28	38	ELSTSGPPHDR	5 Phosphorylation on S	32 Phosphorylation on S	42542.5	48809.2	1.1473
Leucine-rich repeat flightless-interacting protein 2	LRRFIP2	15	29	DRFSAEDEALSNIAR	4 Phosphorylation on S	18 Phosphorylation on S	9952.31	11418.3	1.1473
Vimentin	VIM	274	282	QQYESVAAK	5 Phosphorylation on S	278 Phosphorylation on S	4851.34	5565.87	1.14729
TRAF-type zinc finger domain-containing protein 1	TRAFD1	444	453	GPTYSMSPNR	7 Phosphorylation on S	450 Phosphorylation on S	24363.5	27951.9	1.14728
Arf-GAP with SH3 domain, ANK repeat and PH domain-containing protein 2	ASAP2	696	711	LLHEDLDESDDDVDEK	9 Phosphorylation on S	704 Phosphorylation on S	60104.2	68950.3	1.14718
Zinc finger protein 219	ZNF219	685	693	ADTSPTYVR	4 Phosphorylation on S	688 Phosphorylation on S	34443.5	39512.8	1.14718
Tubulin polymerization-promoting protein	TPPP	29	55	RLSLESEGANEGATAAPELSALEEAFR	3 Phosphorylation on S	31 Phosphorylation on S	45000.5	51614.2	1.14697
Insulin-like growth factor 2 mRNA-binding protein 3	IGF2BP3	151	169	VAYIPDETAAQQNPSPQLR	15 Phosphorylation on S	165 Phosphorylation on S	35321.9	40513.2	1.14697
Nucleobindin-1	NUCB1	443	459	KVPEQPPELPQLDSQHL	14 Phosphorylation on S	456 Phosphorylation on S	1.78882e+06	2.05169e+06	1.14695
Melanoma inhibitory activity protein 2	MIA2	1142	1152	LSPLLPGGGGR	2 Phosphorylation on S	1143 Phosphorylation on S	521712	598344	1.14689
Torsin-1A-interacting protein 1	TOR1AIP1	130	146	LEQHSQQPQLSPATSGR	11 Phosphorylation on S	140 Phosphorylation on S	269400	308938	1.14676
Golgin subfamily A member 5	GOLGA5	115	132	KSEPDDELLFDFLNSSQK	2 Phosphorylation on S	116 Phosphorylation on S	878723	1.00732e+06	1.14635
Cytoplasmic dynein 1 heavy chain 1	DYNC1H1	4364	4376	TDSTSDGRPAWMR	3 Phosphorylation on S, 12 Oxidation on M	4366 Phosphorylation on S	116733	133813	1.14631
Transport and Golgi organization protein 1 homolog	MIA3	811	827	DETAAQTPGSGEAVLSK	10 Phosphorylation on S	820 Phosphorylation on S	147071	168586	1.14629
Protein PML	PML	21	61	QQDSALTPTPTMPPPEEPSEDYEHSQSPAEQAIQEEFQFLR	12 Oxidation on M, 22 Phosphorylation on Y	42 Phosphorylation on Y	47486.5	54429.9	1.14622
Phosphoprotein associated with glycosphingolipid-enriched microdomains 1	PAG1	377	394	RPSEEPEPDYEAIQTLNR	3 Phosphorylation on S	379 Phosphorylation on S	408886	468648	1.14616
Catechol O-methyltransferase	COMT	253	264	AVYQGPGSSPVK	9 Phosphorylation on S	261 Phosphorylation on S	2730669	3.12962e+06	1.1461
Kinase suppressor of Ras 2	KSR2	314	322	SHEFQLGNR	1 Phosphorylation on S	314 Phosphorylation on S	9891.62	11335.6	1.14598
Microtubule-associated protein 1S	MAP1S	202	230	AFLEYVAESLEPPSPFELLEPPAAGGFLR	14 Phosphorylation on S	215 Phosphorylation on S	49476.9	56698.6	1.14596
Unconventional myosin-If	MYO1F	999	1022	ARPPSEHSTEFLNVPDQGVAGMQR	5 Phosphorylation on S, 22 Oxidation on M	1003 Phosphorylation on S	5.45542e+06	6.25156e+06	1.14593
ARF GTPase-activating protein GIT1	GIT1	419	439	SMDSSDLSDGAVTLQEYLELK	1 Phosphorylation on S	419 Phosphorylation on S	88992	101977	1.14591
Sentrin-specific protease 1	SENP1	406	425	SHQLTDSEDEFPEITEEMEK	7 Phosphorylation on S	412 Phosphorylation on S	24083.4	27595.9	1.14585
Membrane-associated phosphatidylinositol transfer protein 1	PITPNM1	591	607	RGSMNNEMLSPEVGPVR	3 Phosphorylation on S, 8 Oxidation on M	593 Phosphorylation on S	49753.6	57006.5	1.14578
DNA replication licensing factor MCM2	MCM2	35	44	ADALTSSPGR	7 Phosphorylation on S	41 Phosphorylation on S	755842	866013	1.14576
Nck-associated protein 5-like	NCKAP5L	486	499	NSGSDGSPSPLLAR	9 Phosphorylation on S	494 Phosphorylation on S	139131	159389	1.1456
Transmembrane protein 230	TMEM230	22	35	LASTDDGYIDLQFK	3 Phosphorylation on S	24 Phosphorylation on S	346204	396598	1.14556
High affinity cAMP-specific and IBMX-insensitive 3',5'-cyclic phosphodiesterase 8A	PDE8A	450	461	RFSGNEYILATK	3 Phosphorylation on S	452 Phosphorylation on S	75098.4	86022.6	1.14546
Ras-associating and dilute domain-containing protein	RADIL	223	239	GTPALTSEAAQSSPPTR	13 Phosphorylation on S	235 Phosphorylation on S	29281	33538.3	1.14539
Splicing factor ESS-2 homolog	ESS2	392	403	GLSPAMSPALQR	7 Phosphorylation on S	398 Phosphorylation on S	6237.34	7143.81	1.14533
Negative elongation factor A	NELFA	277	288	TLDTEVVEKPTK	1 Phosphorylation on T	277 Phosphorylation on T	117918	135046	1.14525
Protein-glutamine gamma-glutamyltransferase K	TGM1	93	105	GSGVNAAGDGTIR	2 Phosphorylation on S	94 Phosphorylation on S	186708	213778	1.14498
Spermatogenesis-associated protein 6	SPATA6	351	359	HCASPVLNR	2 Carbamidomethylation on C, 4 Phosphorylation on S	354 Phosphorylation on S	21015.6	24061.8	1.14495
Protein FAM219A	FAM219A	39	51	NGSMGSPVNQQPK	6 Phosphorylation on S	44 Phosphorylation on S	19541.8	22370.4	1.14475
Amyloid beta precursor protein binding family B member 2	APBB2	160	173	SFLNYYADLETSAR	1 Phosphorylation on S	160 Phosphorylation on S	68191.9	78061.9	1.14474
28 kDa heat- and acid-stable phosphoprotein	PDAP1	56	73	KSLDSDESEDEDDDYQQK	5 Phosphorylation on S, 8 Phosphorylation on S	60 Phosphorylation on S, 63 Phosphorylation on S	46765.3	53528.6	1.14462
CTD small phosphatase-like protein 2	CTDSPL2	27	43	YSEVDDSLPSGGEKPSK	2 Phosphorylation on S	28 Phosphorylation on S	86161.6	98614.8	1.14453
Zinc finger protein 90	ZFP90	96	107	SPQQGVSEVFLR	1 Phosphorylation on S	96 Phosphorylation on S	30202.2	34564.7	1.14444
Death domain-associated protein 6	DAXX	514	529	NSEPAEGLRTPEGQQK	10 Phosphorylation on T	523 Phosphorylation on T	64753.4	74106.2	1.14444
General transcription factor IIF subunit 1	GTF2F1	383	402	GTSRPGTPSAEAASTSSTLR	7 Phosphorylation on T	389 Phosphorylation on T	264887	303125	1.14436
Dihydropyrimidinase-related protein 2	DPYSL2	401	418	ISVGSDADLVIWDPDSVK	5 Phosphorylation on S	405 Phosphorylation on S	35462.1	40578.1	1.14427
Hepatoma-derived growth factor-related protein 2	HDGFL2	449	457	RSEGLSLER	2 Phosphorylation on S	450 Phosphorylation on S	28380.9	32470.2	1.14408
Myeloid/lymphoid or mixed-lineage leukemia	MLLT6	379	408	LEQPEEDKYPKPADPTPPAPPSPTAPEPPK	22 Phosphorylation on S	400 Phosphorylation on S	23369.5	26736.5	1.14408
Regulator of G-protein signaling 18	RGS18	218	228	SFTYNDFQDVK	1 Phosphorylation on S	218 Phosphorylation on S	184712	211315	1.14402
Receptor expression-enhancing protein 3	REEP3	195	217	DGSEQTDEEAEGPFSDDEMVTHK	15 Phosphorylation on S, 19 Oxidation on M	209 Phosphorylation on S	13211.1	15112.4	1.14392
Cleavage stimulation factor subunit 2	CSTF2	503	540	QVPVMQGAGMQGASMQGGSQPGGFSPGQSQVTPQDHEK	10 Oxidation on M, 15 Oxidation on M, 25 Phosphorylation on S	527 Phosphorylation on S	16353.7	18706.3	1.14386
[truncated: 9,575 more rows]
